# Supplementary material for: Genome-wide association analysis identifies a natural variation in basic helix-loop-helix transcription factor regulating ascorbate biosynthesis via D-mannose/L-galactose pathway in tomato
Source: PLoS Genet. 2019 May 8;15(5):e1008149. doi: 10.1371/journal.pgen.1008149 (PMC6527244; doi:10.1371/journal.pgen.1008149)
Supplement: S1 Table — (XLSX) [file pgen.1008149.s012.xlsx]

## Sheet: Sheet1
S1 Table. Summary of metabolite information, including the two environments in which metabolites were identified, metabolite name, metabolite class, and retention time used for quantification.
Metabolite Name	Envriomenta	Metabolite Class	Retention Time (Min)	Identificationb	CV(%)	H2
Amine	E1	Others	5.66	putative	85.0341	NA
Glycine	E1	Amino Acid	5.76	standard	82.6456	NA
Piperidine	E1,E2	Others	5.88	putative	67.8988	0.244308
Tricarbomethoxyethylene	E1,E2	Others	6.29	putative	70.7623	0.344299
Methyl glycocholate	E2	Others	6.47	putative	92.5746	NA
Fumaric acid	E1	Organic Acid	6.68	putative	123.118	NA
Acetic acid	E1,E2	Organic Acid	7.09	standard	71.4195	0.243199
2-Chloroethanol	E1	Others	8.56	putative	66.9795	NA
Pyridine-3-carboxylic acid	E1,E2	Organic Acid	8.6	putative	60.3304	0.312421
D-tyrosine	E1,E2	Amino Acid	8.81	putative	91.5296	0.115446
5,8,11-Eicosatetraynoic acid	E2	Organic Acid	8.82	putative	115.616	NA
1,3-Propanediol	E1,E2	Others	9.35	putative	86.332	0.05
Lactic Acid	E1,E2	Organic Acid	9.59	standard	145.273	0.08
phenyl hydroxide	E1	Others	10.87	putative	67.5741	NA
2,3,4,6-tetramethylbenzene	E2	Others	10.9	putative	90.6024	NA
Alanine	E1,E2	Amino Acid	10.95	standard	88.5281	0.225133
Glyciloc acid	E1,E2	Organic Acid	12.17	putative	60.9416	0.0182634
L-Isoleucine	E2	Amino Acid	13.13	standard	75.4872	NA
Pentasiloxane	E1,E2	Others	13.4	putative	49.4061	0.129487
Docosatetraenoic acid	E2	Organic Acid	13.56	putative	57.635	NA
Acetamide	E1,E2	Amino Acid	14.44	putative	64.0399	0.0803677
Valine	E1,E2	Amino Acid	14.52	putative	106.631	0.0653
Benzoic acid	E1	Organic Acid	14.91	standard	66.7968	NA
Cephaloridine	E2	Others	15.12	putative	57.5756	NA
Eicosapentaenoic acid	E2	Organic Acid	15.14	putative	58.9476	NA
β-Alanine	E1,E2	Amino Acid	15.69	standard	88.0743	0.053895
Doconexent	E2	Others	15.9	putative	67.7098	NA
Ethanolamine	E1,E2	Others	15.98	putative	65.3019	0.437228
Octadecadiynoic acid	E2	Others	16.11	putative	77.3634	NA
L-Leucine	E2	Amino Acid	16.19	standard	59.6635	NA
Phosphoric acid	E1,E2	Organic Acid	16.29	standard	60.0507	0.314599
Glycerol	E1,E2	Others	16.39	standard	152.532	0.06223
Isoleucine	E1,E2	Amino Acid	16.8	standard	64.1178	0.483854
3-Aminoisobutyric acid	E2	Organic Acid	17.01	putative	57.3059	NA
Succinic acid	E1,E2	Organic Acid	17.26	standard	62.403	0.0701155
2-Amino-2-methyl-1,3-propanediol	E2	Others	18.55	putative	230.533	NA
L-Serine	E1,E2	Amino Acid	18.76	standard	126.014	0.424531
L-Threonine	E1,E2	Amino Acid	19.49	standard	92.9343	0.06543
Timonacic	E1	Amino Acid	19.93	putative	142.752	NA
Citramalic acid	E2	Organic Acid	21.63	standard	87.0105	NA
Octadecane	E2	Others	21.87	putative	46.0216	NA
Malic acid	E1,E2	Organic Acid	22.1	standard	111.324	0.857381
Glycyl-l-glutamic acid	E1	Amino Acid	22.58	putative	102.429	NA
L-5-Oxoproline	E1,E2	Amino Acid	22.72	standard	82.9572	0.560441
Phenylalanine	E1	Amino Acid	22.83	standard	75.7933	NA
L-Aspartic acid	E1,E2	Amino Acid	22.85	standard	110.557	0.648727
Aminobutyric acid	E1,E2	Organic Acid	22.94	standard	98.8163	0.270505
Glutaric acid	E1	Organic Acid	23.64	putative	72.1125	NA
L-Cysteine	E2	Amino Acid	23.64	putative	57.9062	NA
L-Threonic acid	E2	Organic Acid	24.04	putative	54.137	NA
ketoglutaric acid disodium salt didydate	E2	Organic Acid	24.15	standard	77.267	NA
L-Glutamic acid	E1,E2	Amino Acid	25.18	putative	105.769	0.602095
Arabinofuranose	E1	Sugar	25.46	putative	41.5687	NA
Asparagine	E1,E2	Amino Acid	25.52	putative	104.222	0.1123
Xylose	E1,E2	Sugar	26.13	standard	39.0256	0.07343
Pyroglutamic acid	E1	Organic Acid	26.44	putative	90.3288	NA
L-Hydroxylysine	E2	Amino Acid	27.01	putative	51.2076	NA
D-Glucopyranosiduronic acid	E1,E2	Organic Acid	27.21	putative	57.3781	0.132
Putrescine	E2	Others	27.7	putative	51.854	NA
Pyrimidinetrione	E1	Organic Acid	28.17	putative	61.7887	NA
L-Glutamine	E1,E2	Amino Acid	28.55	putative	119.796	0.360441
Mannose	E1	Sugar	28.83	standard	431.187	NA
Citric acid	E1,E2	Organic Acid	29.72	standard	52.6279	0.706578
Ascorbic acid	E1,E2	Organic Acid	30.25	standard	74.745	0.232
Quininic acid	E1,E2	Organic Acid	30.7	putative	65.4304	0.497623
Froctose	E1,E2	Sugar	31.02, 31.23	standard	52.8493	0.280538
Galactose	E1,E2	Sugar	31.39	standard	157.79	0.453852
Glucose	E1,E2	Sugar	31.53, 31.86	standard	51.5479	0.3673
L-Lysine	E1	Amino Acid	31.06	standard	94.8043	NA
Mannobiose	E1,E2	Sugar	31.75	putative	85.3035	0.053
Galacturonic acid	E1,E2	Organic Acid	32.44	standard	66.6111	0.788448
Gluconic acid sodium salt	E1	Sugar	32.45	putative	48.6961	NA
Lactulose	E2	Sugar	32.56	putative	52.5748	NA
Ribonic acid	E1,E2	Sugar	33.44	putative	135.55	0.122569
Palmitic acid	E1,E2	Organic Acid	33.68	putative	63.2405	0.52937
Sedoheptulose	E1	Sugar	35	putative	87.0194	NA
Myo-Inositol	E1,E2	Sugar	35.1	standard	71.9796	0.193936
Galactose oxime	E1,E2	Others	36.12	putative	115.911	0.614798
4-hydroxyproline	E1,E2	Amino Acid	36.89	standard	70.185	0.63
Stearic acid	E1,E2	Organic Acid	37.21	putative	75.9073	0.233217
D-Glucopyranoside	E1,E2	Sugar	39.13	putative	48.046	0.358866
Pentonic acid	E1,E2	Organic Acid	40.09	putative	58.8716	0.125564
Hexopyranose	E1,E2	Others	41.53	putative	82.5681	0.43
1,2-Benzenedicarboxylic acid	E1	Organic Acid	41.75	putative	76.8108	NA
1-Monopalmitin	E2	Others	42.91	putative	33.9083	NA
Adenosine	E2	Others	43.86	putative	43.0875	NA
Sucrose	E1,E2	Sugar	44.37	standard	133.747	0.361997
Glycerol monostearate	E1,E2	Others	45.69	standard	54.5201	0.248225
SSC	E1,E2				0.217543	0.54
Total sugar	E2				0.219349	NA
Total acid	E2				0.381764	NA
Sugar/Acid ratio	E2				0.396206	NA
aEnvrioment: E1 represents open field in 2013; E2 represents green house in 2016.
bThe metabolites were indentified by standard sample or match of mass spectrum and retention time to reference library.
