# Supplementary material for: Genome-wide association analysis identifies a natural variation in basic helix-loop-helix transcription factor regulating ascorbate biosynthesis via D-mannose/L-galactose pathway in tomato
Source: PLoS Genet. 2019 May 8;15(5):e1008149. doi: 10.1371/journal.pgen.1008149 (PMC6527244; doi:10.1371/journal.pgen.1008149)
Supplement: S2 Table — (XLSX) [file pgen.1008149.s013.xlsx]

## Sheet: Sheet1
S2 Table. Data for metabolic traits detected in the GWAS population in 2013.
	Amine	Piperidine	Tricarbomethoxyethylene	Acetic acid	Fumaric acid	Pyridine-3-carboxylic acid	D-tyrosine	2-Chloroethanol	1,3-Propanediol	Lactic Acid	Alanine	Phenyl hydroxide	Glycolic acid	Pentasiloxane	Acetamide	Valine	Benzoic Acid	β-Alanine	Ethanolamine	Phosphoric acid	Glycerol	Isoleucine	Glycine	Succinic acid	Serine	L-Threonine	Timonacic	Malic acid	L-5-Oxoproline	L-Aspartic acid	Aminobutyric acid	Glycyl-l-glutamic acid	Phenylalanine	Glutaric acid	L-Glutamic acid	Arabinofuranose	Asparagine	Xylose	Pyroglutamic acid	D-Glucopyranosiduronic acid	l-Glutamine	Pyrimidinetrione	Mannose	Citric acid	Ascorbic acid	Quininic acid	Fructose	Galactose	Glucose
TS-1	0.94	0.69	2.6	0.59	4.17	0.36	0.14	0.11	0.34	0.66	0.82	0.09	1.53	0.46	0.12	0.14	2.6	1.57	0.12	6.95	0.34	0.94	0.16	0.1	0.07	0.13	1.95	2.75	4.93	0.35	1.54	3.12	0.39	0.09	2.67	0.25	0.13	0.15	0.29	0.29	1.66	0.22	0.07	54.81	0.57	0.37	322.8	1.62	288.01
TS-2	1.02	0.12	0.31	0.16	0.41	0.05	0.15	0.17	0.29	0.12	2.21	0.28	1.7	0.35	0.49	0.26	2.88	0.17	0.16	2.3	0.32	0.6	0.55	0.04	1.67	0.61	0.26	7.15	3.88	1.89	5.35	0.25	0.05	0.08	4.56	0.21	0.4	0.14	0.1	0.24	1.27	0.18	0.06	13.14	0.27	0.14	237.17	0.69	240.15
TS-3	1.19	0.63	0.8	0.34	1.23	0.15	0.4	0.43	0.83	1.88	0.56	0.25	2.01	0.3	0.4	0.11	5.12	0.33	0.19	10.79	1.27	0.43	0.37	0.04	0.37	0.25	0.76	2.89	8.84	7.42	8.33	1.66	0.16	0.05	7.43	0.42	0.24	0.17	0.13	0.19	0.29	0.17	0.1	40.8	0.76	0.34	254.74	0.37	229.47
TS-4	1.29	0.51	0.81	0.41	1.38	0.21	0.25	0.42	0.71	1.01	0.6	0.21	3.58	0.46	0.48	0.2	8.19	0.33	0.21	9.96	1.08	0.62	0.49	0.15	0.8	0.47	0.45	2.05	14.19	13.23	15.83	1.63	0.08	0.14	16.11	0.48	0.5	0.42	0.32	0.18	1.78	0.35	0.1	50.14	0.96	0.69	330.87	1.17	309.04
TS-5	0.79	0.4	3.64	0.09	12.18	0.13	0.04	0.13	0.28	2.37	1.22	0.04	2.38	0.35	0.07	0.12	8.03	1.02	0.11	6.17	0.93	0.79	0.35	0.11	0.11	0.05	0.84	17.67	8.7	0.62	4.11	3.9	0.26	0.14	1.15	0.21	0.07	0.2	0.07	0.15	0.22	0.13	0.05	45.96	1.03	0.5	375.59	1.25	336.89
TS-6	0.18	0.15	3.38	0.17	13.73	0.1	0.14	0.07	0.17	0.34	0.39	0.03	0.93	0.61	0.02	0.15	4.62	0.15	0.02	22	1.59	0.39	0.12	0.38	0.11	0.12	0.52	0.91	21.7	21.7	7.28	7.32	0.61	0.09	3.37	0.41	0.13	0.14	0.06	0.19	0.67	0.28	23.47	74.1	1.65	1.73	566.33	7.23	569.39
TS-7	NA	NA	NA	NA	NA	NA	NA	NA	NA	NA	NA	NA	NA	NA	NA	NA	NA	NA	NA	NA	NA	NA	NA	NA	NA	NA	NA	NA	NA	NA	NA	NA	NA	NA	NA	NA	NA	NA	NA	NA	NA	NA	NA	NA	NA	NA	NA	NA	NA
TS-8	0.19	0.4	1.96	0.28	3.1	0.45	0.22	0.04	0.12	1.27	0.59	0.04	0.83	0.39	0.11	0.22	1.06	1.28	0.06	6.4	0.25	0.88	0.22	0.04	0.14	0.12	0.68	5.36	3.36	0.24	3.85	2.52	0.15	0.01	1.87	0.22	0.05	0.2	0.15	0.19	0.46	0.21	0.05	29.48	0.7	0.56	238.49	0.77	225.05
TS-9	1.25	0.57	0.59	0.33	0.72	0.13	0.34	0.39	0.76	0.8	1.17	0.23	1.56	0.31	0.58	0.2	3.52	0.66	0.11	5.76	0.18	0.99	0.91	0.18	1.73	0.77	0.24	4.63	3.11	1.69	13.93	0.99	0.03	0.29	9.35	0.25	0.56	0.23	0.29	0.38	1.56	0.1	0.05	36.02	0.44	0.37	265.89	1	274.11
TS-10	1.04	0.49	0.85	0.32	0.98	0.11	0.32	0.26	0.57	1.46	2.1	0.18	1.85	0.36	0.54	0.2	3.59	0.69	0.21	9.83	0.62	1.14	1.18	0.18	1.42	0.53	0.34	1.59	12.59	6.04	19.5	5.03	0.46	0.08	14.35	0.23	0.5	0.27	0.41	0.15	2.31	0.43	0.04	42.01	0.97	0.77	298.81	1.98	290.48
TS-11	NA	NA	NA	NA	NA	NA	NA	NA	NA	NA	NA	NA	NA	NA	NA	NA	NA	NA	NA	NA	NA	NA	NA	NA	NA	NA	NA	NA	NA	NA	NA	NA	NA	NA	NA	NA	NA	NA	NA	NA	NA	NA	NA	NA	NA	NA	NA	NA	NA
TS-13	0.75	0.43	0.41	0.28	0.35	0.22	0.26	0.26	0.53	0.22	1.21	0.27	1.44	0.76	0.99	0.36	1.3	0.08	0.15	7.47	0.23	0.16	0.08	0.09	0.11	0.29	0.11	2.12	1.38	1.26	2.05	0.6	0.1	0.02	5.75	0.22	0.13	0.62	0.32	0.1	0.54	0.14	0.05	90.84	0.99	0.57	796.46	1.34	730.97
TS-16	NA	NA	NA	NA	NA	NA	NA	NA	NA	NA	NA	NA	NA	NA	NA	NA	NA	NA	NA	NA	NA	NA	NA	NA	NA	NA	NA	NA	NA	NA	NA	NA	NA	NA	NA	NA	NA	NA	NA	NA	NA	NA	NA	NA	NA	NA	NA	NA	NA
TS-17	1.08	0.86	0.75	0.41	0.89	0.5	0.52	0.56	1.09	1.07	0.89	0.31	1.81	0.26	0.81	0.18	2.11	0.13	0.14	4.55	0.17	0.1	0.1	0.06	0.21	0.1	0.59	2.06	7.92	8.9	9.77	3.26	0.3	0.14	20.22	0.26	0.16	0.17	0.23	0.09	0.34	0.19	0.08	41.99	1.01	0.28	311.79	0.43	276.97
TS-18	1.6	0.65	0.54	0.39	1.22	0.36	0.47	0.53	1.92	2.91	0.94	0.45	5.82	0.26	0.52	0.24	9.47	0.05	0.24	9.27	1.68	0.35	0.33	0.21	0.29	0.26	0.24	15.89	8.66	9.16	8.54	0.75	0.18	0.19	9.28	0.19	0.17	0.21	0.23	0.34	1.24	0.22	1.44	102.15	2.64	0.6	439.93	0.8	391.58
TS-19	NA	NA	NA	NA	NA	NA	NA	NA	NA	NA	NA	NA	NA	NA	NA	NA	NA	NA	NA	NA	NA	NA	NA	NA	NA	NA	NA	NA	NA	NA	NA	NA	NA	NA	NA	NA	NA	NA	NA	NA	NA	NA	NA	NA	NA	NA	NA	NA	NA
TS-20	0.5	0.12	0.17	0.09	0.12	0.04	0.09	0.39	0.78	0.37	0.37	0.11	1.36	0.15	0.42	0.1	1.29	0.05	0.11	4	0.09	0.07	0.06	0.2	0.3	0.11	0.01	2.32	2.23	5.03	1.72	1.69	0.05	0.05	31.98	0.07	0.15	0.28	0.16	0.29	1.18	0.1	0.16	65.11	0.92	0.13	311.87	2.06	278.31
TS-21	1.02	0.88	1.23	0.69	1.06	0.4	0.29	0.42	0.63	1.62	0.89	0.27	3.28	0.17	0.59	0.38	4.03	0.24	0.23	17.87	1.04	0.75	0.27	0.24	0.19	0.34	0.39	9.39	20.13	16.14	9.3	4.45	0.39	0.26	16.9	0.24	0.92	0.3	1.48	0.54	16.38	1.03	0.13	114.31	2.12	0.41	634.76	1.24	590.11
TS-22	1.89	1.18	1.78	0.59	0.89	0.36	0.72	0.77	1.74	0.81	1.2	0.3	2.96	0.33	1.31	0.35	1.74	0.47	0.53	23.18	1.72	0.4	0.4	0.15	1.33	0.61	0.78	10.13	9.97	17.18	17.32	6.83	0.27	0.59	72.45	0.2	0.37	0.39	0.18	0.45	1.97	0.26	0.17	134.41	2.95	0.51	740.74	2.48	729.76
TS-23	0.21	NA	2	0.3	2.94	0.04	0.12	0.24	0.28	0.43	0.21	0.02	0.39	0.23	0.06	0.05	0.15	0.04	0.02	12.97	0.8	0.1	0.05	0.19	0.05	0.02	0.4	13.84	7.16	0.3	0.51	11.45	0.23	0.37	16.56	0.16	0.06	0.21	0.08	0.35	1.12	0.48	0.08	98.44	2.49	0.81	336.77	1.67	312.6
TS-25	0.4	0.2	0.91	0.06	1.08	0.09	0.01	0.01	0.04	0.38	0.29	0.01	0.63	0.02	NA	0.01	1.61	0.01	0.1	1.07	0.24	0.04	0.06	0.02	0.05	0.03	0.06	10.98	2.94	1.04	2.01	0.57	0.02	0.14	3.77	0.21	0.04	0.14	0.04	0.12	0.09	0.36	NA	26.73	0.69	0.35	139.99	NA	132.27
TS-26	1.93	0.81	1.04	0.56	0.2	0.11	0.08	0.11	1.21	0.72	0.95	0.33	3.8	0.41	0.68	0.18	4.83	0.17	0.3	13.57	0.75	0.62	0.6	0.15	0.54	0.57	0.3	2.03	9.46	5.05	7.73	0.83	0.05	0.1	38.75	0.62	0.5	0.32	0.35	0.65	2.72	0.43	0.16	75.4	1.27	0.53	437.43	3.66	422.9
TS-27	1.46	0.49	0.65	0.37	1	0.12	0.37	0.36	0.79	1.59	0.51	0.19	1.92	0.25	0.69	0.11	4.04	0.27	0.11	6.8	1.02	0.72	0.31	0.15	0.27	0.32	0.48	0.96	8.57	6.72	9.4	2.16	0.24	0.09	14.13	0.26	1.04	0.3	0.4	0.35	4.23	0.12	0.02	38.59	0.65	0.16	228.3	2.95	203.92
TS-28	2.44	0.82	1.16	0.15	0.37	0.1	0.16	0.15	0.25	0.14	4.85	0.42	2.62	0.43	0.54	0.51	3.92	0.21	0.23	10.19	0.44	0.69	0.63	0.07	1.45	0.95	0.36	6.52	14.65	16.06	13.32	1.68	0.12	0.1	34.98	0.3	1.18	0.19	0.45	0.5	6.57	0.62	0.06	32.98	0.61	0.73	292.32	3.21	274.13
TS-29	1.55	0.79	0.68	0.47	0.74	0.22	0.38	0.41	0.98	0.45	0.46	0.16	2.56	0.19	0.41	0.1	2.92	0.14	0.17	8.74	0.34	0.22	0.46	0.1	0.26	0.12	0.35	35.66	9.49	7.65	30.29	5.92	0.32	0.25	36.3	0.22	0.3	0.17	0.19	0.33	1.44	0.28	0.06	80.58	0.93	1.01	186.2	0.63	120.16
TS-30	1.74	0.66	0.62	0.36	0.9	0.14	0.37	0.64	1.2	0.97	1.33	0.29	3.95	0.46	0.53	0.21	7.14	0.35	0.17	7.7	0.72	0.51	0.38	0.17	0.46	0.3	0.25	3	10.87	6.53	13.12	2.29	0.2	0.13	11.04	0.25	0.26	0.16	0.25	0.34	0.84	0.21	0.09	56.45	0.8	0.44	356.04	1.03	317.3
TS-31	0.6	0.4	4.1	0.3	6.21	0.48	0.04	0.14	0.17	0.82	0.99	0.2	0.13	0.34	NA	0.21	1.83	0.17	0.22	12.53	0.98	0.48	0.12	0.21	0.06	0.14	1.07	4.9	8.26	2.22	2.35	11.71	0.27	0.19	14.38	0.36	0.07	0.23	0.07	0.21	0.24	0.31	0.09	85.77	2.69	2.14	600.04	0.95	525.39
TS-32	0.32	0.14	2.32	0.27	3.9	0.16	0.18	0.21	0.21	1.21	0.6	0.04	1.08	0.41	0.1	0.09	2.9	0.02	0.09	6.47	0.32	0.12	0.04	0.14	0.07	0.02	0.03	6.62	3.66	3.66	0.03	0.17	0.01	0.06	0.1	0.2	0.11	0.14	0.03	0.16	0.23	0.24	0.14	23.6	0.44	0.24	346.51	1.67	292.98
TS-33	0.65	0.36	1.42	0.33	2.33	0.29	0.08	0.12	0.25	1.09	0.81	0.05	1.06	0.22	NA	0.09	2.94	0.1	0.1	6.45	0.26	0.36	0.18	0.11	0.2	0.23	0.91	9.43	5.96	2.16	4.38	1.58	0.21	0.07	4.29	0.13	0.3	0.14	0.35	0.21	2.63	0.55	0.06	61.34	1.2	0.41	279.47	0.31	269.38
TS-34	0.59	0.1	4.9	0.14	8.16	0.45	0.41	0.14	0.14	0.51	1.31	0.05	2.01	0.34	0.06	0.07	1.57	0.07	0.02	11.58	1.06	0.35	0.06	0.16	0.04	0.02	0.02	10.3	4.38	4.38	0.26	2.33	0.05	0.13	1.17	0.44	0.08	0.13	0.05	0.16	0.49	0.35	0.98	106.56	2.96	1.84	468.04	0.34	413.86
TS-35	1.03	0.83	0.75	0.48	1.32	0.56	0.72	0.7	1.36	1.29	0.38	0.15	3.8	0.46	0.67	0.09	10.56	0.11	0.43	8.52	1.33	0.27	0.2	0.25	0.26	0.18	0.55	2.84	23.07	11.7	5.8	3.98	0.16	0.15	30.37	0.45	0.09	0.15	0.02	0.23	0.84	0.46	0.11	67.65	2.27	0.48	619.86	0.73	577.6
TS-36	1.33	0.8	1.03	0.6	0.92	0.43	0.58	0.78	1.53	1.89	0.64	0.45	2.32	0.42	0.83	0.16	4.19	0.28	0.27	3.67	0.35	0.41	0.4	0.16	0.27	0.17	0.4	1.82	3.6	1.3	2.82	1.41	0.11	0.18	8.18	0.21	0.02	0.14	0.08	0.24	0.16	0.28	0.09	58.35	1.19	0.79	377.04	0.37	330.03
TS-37	1.97	0.84	1.38	0.4	1.07	0.13	0.26	0.41	0.77	0.67	1.74	0.13	1.55	0.24	0.4	0.51	1.41	0.19	0.31	19.55	0.79	1.1	0.65	0.26	1.06	1.03	0.24	6.65	11.46	22.8	19.95	1.21	0.19	0.18	36.58	0.23	2.84	0.32	0.36	1.04	13.24	0.38	0.4	59.58	1.18	0.24	343.7	0.36	303.88
TS-38	2.82	1.15	0.35	0.2	0.24	0.18	0.19	0.23	0.37	0.1	0.55	0.23	1.49	0.45	0.65	0.14	0.25	0.05	0.27	4.31	0.14	0.16	0.28	0.2	0.17	0.26	0.06	2.86	2.69	4.56	3.16	1.16	0.08	0.06	37.83	0.22	0.55	0.14	0.16	0.35	2.77	0.22	0.18	51.47	1.15	0.34	527.03	1.62	473.18
TS-39	0.93	0.45	0.57	0.39	0.87	0.24	0.44	0.41	0.92	0.85	0.65	0.18	1.15	0.21	0.36	0.2	3.07	0.1	0.19	7.46	0.76	0.3	0.26	0.11	0.28	0.35	0.06	1.17	13.56	13.44	16.31	1.18	0.12	0.2	28.41	0.31	0.83	0.37	0.39	0.65	8.26	0.55	0.16	40.64	2.35	0.43	335.54	0.94	298.31
TS-40	0.13	0.11	2.35	0.03	3.36	0.04	0.04	0.37	0.19	1.88	0.19	0.06	0.38	0.4	0.07	0.1	0.68	0.04	0.13	11.61	1.23	0.17	0.07	0.25	0.06	0.02	0.09	51.85	12.34	12.34	0.31	6.84	0.05	0.32	0.76	0.66	0.07	0.15	0.05	0.19	0.77	0.31	0.21	87.46	3.07	1.47	844.85	2.82	701.26
TS-41	0.29	0.1	1.34	0.33	5.3	0.49	0.28	0.18	0.31	0.57	0.64	0.11	1.69	0.47	0.1	0.13	3.54	0.26	0.04	7.85	0.36	0.44	0.01	0.12	0.08	0.03	1.71	3.92	6.67	0.45	0.82	4.29	0.18	0.03	5.41	0.23	0.05	0.03	0.05	0.05	0.28	0.23	0.05	17.36	0.35	0.13	276.5	1.29	251.39
TS-42	1.9	1.19	1.29	0.49	0.8	0.24	0.53	0.45	1.06	1.57	0.19	0.19	1.24	0.27	0.44	0.16	1.42	0.11	0.11	7.2	2.81	0.48	0.4	0.12	0.4	0.35	0.15	2.19	7.28	9.32	14.14	2.33	0.26	0.09	23.11	0.26	0.62	0.18	0.24	0.17	2.01	0.24	0.07	31.2	0.46	0.45	250.11	1.12	227.55
TS-43	0.27	0.09	0.17	0.08	0.08	0.05	0.07	0.09	0.53	0.7	0.38	0.09	0.59	0.24	0.39	0.12	0.43	0.55	0.11	9.3	0.54	0.97	0.63	0.15	1.51	0.6	0.26	16.07	7.29	6.06	15.56	3.15	0.16	0.08	19.13	0.38	1.42	0.29	0.35	0.38	5.83	0.39	0.16	33.88	0.51	0.35	214.27	1.76	204.18
TS-44	2.08	0.77	1.31	0.54	1.27	0.31	0.58	0.56	1.28	1.36	1.01	0.3	3.36	0.6	0.66	0.3	4.32	0.99	0.3	17.61	0.82	1.35	0.84	0.52	1.66	0.74	0.87	2.31	18.4	15.46	17.77	4.02	0.47	0.2	25.15	0.51	1.4	0.3	0.82	0.29	5.83	0.63	1.37	62.14	1.23	0.46	412.01	1.72	350.59
TS-45	2.68	0.87	0.82	0.3	0.63	0.16	0.44	0.51	0.73	0.98	1.67	0.32	1.12	0.45	0.49	0.2	2.21	0.21	0.2	11.19	0.74	0.6	0.45	0.12	0.66	0.4	0.19	2.54	5.77	5.48	7.51	1.01	0.16	0.09	11.49	0.33	0.99	0.23	0.29	0.35	4.32	0.27	0.54	47.09	1.3	0.6	353	0.63	309.05
TS-46	0.28	0.24	3.87	0.38	7.19	0.25	0.05	NA	0.05	0.36	0.11	0.13	1.18	0.34	0.08	0.2	3.34	1	0.29	37.34	1.57	1.86	0.35	0.36	0.18	0.16	2.72	19.33	22.87	2.77	10.25	15.39	0.47	0.11	18.95	0.45	0.33	0.41	0.16	0.31	1.21	0.26	0.04	132.71	1.28	1.06	921.49	1.93	857.55
TS-47	0.65	0.44	2.77	0.34	4.9	0.29	0.05	0.04	0.08	0.62	0.48	NA	0.58	0.45	0.04	0.07	8.06	0.76	0.26	5.09	1.17	0.7	0.23	0.28	0.05	0.06	0.59	3.68	5.37	5.37	1.82	1.87	0.13	0.12	0.78	0.18	0.02	0.04	0.02	0.28	0.08	0.09	0.06	63.63	0.7	0.42	356.91	0.85	341.27
TS-49	0.6	0.33	0.17	0.14	0.29	0.12	0.17	0.22	0.6	0.29	0.39	0.13	1.52	0.18	0.33	0.06	2.01	0.28	0.09	4.92	0.36	0.45	0.19	0.07	0.44	0.33	0.12	6.57	7.64	3.17	11.67	2.42	0.2	0.05	5.99	0.15	0.27	0.18	0.3	0.15	1.27	0.17	0.02	44.14	0.3	0.22	199.9	0.86	175.94
TS-50	1.96	0.78	0.91	0.46	0.87	0.4	0.42	0.46	1.12	0.63	2.31	0.36	4.19	0.34	0.5	0.25	1.73	0.61	0.44	16.57	0.94	1.27	0.93	0.28	1.86	0.58	0.7	4.75	9.46	14.32	13.72	3.52	0.24	0.12	36.21	0.39	1.29	0.24	0.37	0.3	5.9	0.9	0.09	98.69	2.22	0.24	487.57	1.1	441.59
TS-51	0.16	0.22	0.53	0.39	1.2	0.24	0.2	0.29	0.5	0.24	0.29	0.02	0.88	0.38	0.38	0.16	2.76	0.45	0.08	11.55	0.74	0.67	0.18	0.25	0.09	0.14	2.17	20.43	19.72	1.11	8.76	12.32	0.41	0.18	3.77	0.29	0.01	0.23	0.08	0.29	0.47	0.28	0.05	58.81	0.94	1.08	369.04	1.91	312.39
TS-52	0.45	0.24	0.8	0.02	4.78	0.03	0.06	0.02	0.02	0.12	0.74	0.04	1.96	0.33	0.06	0.21	2.86	1.1	0.15	35.25	1.17	3.17	0.08	0.13	0.07	0.17	0.73	62.08	27.55	27.55	4.19	7.66	0.74	0.1	3.81	0.76	0.17	0.35	0.12	0.36	2.08	0.37	10.84	57.09	1.22	0.91	727.27	0.28	781.85
TS-53	0.64	0.18	4.65	0.39	9.57	0.3	0.22	0.27	0.24	1.1	2.03	0.19	2.93	0.55	0.07	0.07	6.53	0.29	0.01	14.66	0.91	0.81	0.09	0.2	0.12	0.02	0.27	8.16	9.05	9.05	0.21	1.6	0.52	0.06	0.61	0.2	0.09	0.08	0.24	0.38	3.26	0.51	0.17	112	3.34	1.46	651.08	1.79	569.79
TS-54	1.21	0.58	0.46	0.26	1.23	0.13	0.28	0.27	0.58	1.69	0.39	0.19	1.45	0.29	0.5	0.11	4.89	0.11	0.15	10.99	0.97	0.2	0.27	0.16	0.17	0.18	0.07	1.26	9.49	9.52	7.31	1.13	0.17	0.11	12.62	0.36	0.3	0.21	0.08	0.24	0.58	0.13	0.03	31.35	0.63	0.31	211.13	0.42	151.43
TS-55	0.24	0.13	4.38	0.28	6.59	0.19	0.08	0.03	0.02	0.44	0.28	0.21	1.29	0.47	0.13	0.15	1.32	0.5	0.24	10	0.75	0.81	0.21	0.31	0.11	0.06	1.69	0.99	6.47	0.63	1	4.12	0.22	0.12	2.25	0.26	0.08	0.11	0.09	0.15	0.41	0.29	0.11	42.52	1.61	0.46	511.97	0.48	507.72
TS-56	0.98	0.18	4.91	0.25	5.71	0.34	0.34	0.11	0.26	1.7	0.89	0.09	2.19	0.33	0.01	0.07	5.52	0.18	0.15	9.43	0.94	0.55	0.23	0.06	0.05	0.04	0.75	2.87	11.89	1.44	6.75	5.38	0.46	0.09	5.12	0.29	0.07	0.15	0.22	0.22	0.81	0.27	0.11	88.93	1.76	1.29	473.32	2.08	496.27
TS-57	0.37	0.31	1.27	0.32	2.29	0.19	0.03	0.08	0.22	0.51	0.87	0.12	1.39	0.23	0.02	0.05	5.93	0.09	0.08	4.12	1.05	0.28	0.19	0.1	0.08	0.09	0.62	3.08	11.84	4.55	3.5	2.13	0.13	0.09	8.13	0.21	0.08	0.08	0.03	0.12	0.21	0.11	0.55	35.63	1.49	0.89	218.69	0.2	205.82
TS-58	1.1	0.24	0.49	0.2	0.46	0.15	0.19	0.21	0.34	0.43	1.36	0.4	2.01	0.46	0.71	0.31	1.32	0.27	0.14	4.69	0.17	0.68	0.57	0.19	1.12	0.8	0.24	0.97	7.64	10.16	20.98	1.45	0.15	0.1	23.28	0.38	1.79	0.23	0.35	0.46	5.14	0.65	0.18	48.79	0.58	0.26	430.91	0.71	439.34
TS-59	3.65	1.09	1.13	0.45	1.25	0.2	0.65	0.59	1.46	0.75	4.62	0.27	2.1	0.35	0.51	0.43	2.27	0.13	0.17	10.03	0.72	0.39	0.62	0.14	1.39	0.59	0.24	1.32	3.76	5.85	10.06	0.49	0.18	0.09	8.56	0.27	0.65	0.16	0.05	0.19	2.01	0.22	0.1	27.41	1.16	0.3	297.88	0.55	272.93
TS-60	0.92	0.64	0.57	0.8	2.07	0.3	0.58	0.69	1.59	0.69	1.78	0.45	3.03	0.58	0.96	0.34	7.56	0.75	0.19	9.34	0.62	0.79	0.93	0.32	1.16	0.54	0.23	2.16	12.54	2.71	7.52	1.26	0.11	0.05	1.61	0.25	0.16	0.23	0.03	0.12	0.18	0.1	0.05	40.69	0.5	0.34	238.72	1.21	204.77
TS-61	2.68	1.12	1.31	0.19	0.62	0.23	0.23	0.22	0.38	0.2	0.71	0.36	3.77	0.33	0.78	0.17	4.7	0.05	0.17	7.38	0.66	0.21	0.24	0.08	0.18	0.15	0.1	3.1	4.47	5.41	7.01	1.38	0.11	0.15	22.29	0.25	0.12	0.23	0.03	0.2	0.11	0.27	0.2	68.65	1.48	0.76	365.67	0.22	353.56
TS-62	0.16	0.63	0.62	0.53	3.52	0.35	0.48	0.64	1.51	1.35	1.26	0.36	2.63	0.74	0.98	0.23	7.58	0.24	0.17	9.61	0.66	0.49	0.49	0.19	0.21	0.26	1.39	2.61	13.41	2.53	2.5	1.07	0.05	0.02	2.99	0.32	0.17	0.16	0.06	0.12	0.08	0.11	0.24	28.26	0.62	0.44	245.67	0.18	214.96
TS-63	3.84	0.59	0.74	3.06	0.44	0.11	0.13	0.05	1.15	0.74	1.41	0.87	3.22	0.81	0.46	0.19	5.29	0.15	0.49	9.24	0.85	0.63	1.74	0.2	0.53	0.54	0.18	20.55	12.76	11.8	60.54	3.05	0.28	0.35	63.7	0.74	0.95	0.75	0.17	0.97	3.33	0.68	2.06	189.21	2.03	1.88	1057.09	0.5	1096.73
TS-64	1.13	0.53	0.36	0.25	0.49	0.1	0.27	0.32	0.91	0.81	1.02	0.15	1.59	0.16	0.38	0.08	3.7	0.15	0.1	5.69	0.57	0.38	0.3	0.17	0.32	0.32	0.78	2.25	10.55	7.22	7.43	2.89	0.19	0.06	12.16	0.34	0.42	0.26	0.3	0.21	1.72	0.21	0.03	41.01	1.45	0.67	265.39	1.78	235.58
TS-65	3.19	1.01	1.19	0.67	2.66	0.29	0.49	0.56	1.12	0.58	0.43	0.28	2.73	0.48	0.84	0.04	8.03	0.05	0.15	3.14	0.75	0.09	0.3	0.18	0.15	0.17	0.23	2.75	3.8	3.08	5.57	0.98	0.08	0.11	12.29	0.36	0.11	0.26	0.11	0.17	0.14	0.33	0.15	73.85	1.82	0.69	433.22	1.72	381.98
TS-66	0.03	0.09	2.9	0.45	4.36	0.3	0.12	0.09	0.34	0.59	0.86	0.23	2.47	0.34	0.08	0.12	6.44	0.24	0.1	3.75	0.48	0.22	0.06	0.13	0.05	0.11	0.72	0.76	5.22	5.22	0.22	1.49	0.04	0.1	0.85	0.28	0.03	0.14	0.05	0.15	0.01	0.08	0.16	19.54	0.26	0.15	250.69	0.16	215.5
TS-67	1.43	0.61	1.41	0.49	1.08	0.74	0.37	0.43	0.99	1.05	1.76	0.36	2.43	0.8	0.87	0.45	1.52	0.75	0.28	8.35	0.4	1.03	0.6	0.19	1.04	0.72	0.77	14.48	5.86	5.57	10.07	1.83	0.18	0.16	20.18	0.11	1.71	0.2	0.6	0.31	6.2	0.64	0.04	42.45	2.23	0.56	349.26	1.32	320.98
TS-68	0.63	0.24	2.7	0.27	3.56	0.35	0.75	0.13	0.06	3.84	1.2	0.06	1.1	0.39	0.09	0.14	1.87	0.3	0.17	8.9	1.25	0.41	0.23	0.32	0.13	0.09	0.71	5.39	8.38	3.17	10.56	4.75	0.44	0.12	12.97	0.29	0.3	0.37	0.38	0.23	4.43	0.33	0.09	70.44	1.78	0.71	412.83	2.49	363.51
TS-69	NA	NA	NA	NA	NA	NA	NA	NA	NA	NA	NA	NA	NA	NA	NA	NA	NA	NA	NA	NA	NA	NA	NA	NA	NA	NA	NA	NA	NA	NA	NA	NA	NA	NA	NA	NA	NA	NA	NA	NA	NA	NA	NA	NA	NA	NA	NA	NA	NA
TS-70	2.51	1.05	1.68	1.18	0.34	0.19	0.2	0.19	0.86	1.01	6.24	0.49	5.01	0.7	0.91	0.44	5.76	0.2	0.53	15.2	1.11	1.75	1.36	0.18	1.61	1.37	0.04	11.83	16.66	11.3	9.37	1.01	0.19	0.26	37.96	0.4	0.57	0.25	0.23	0.32	1.8	0.31	0.13	62.03	1.99	0.66	627.4	2.93	599.39
TS-71	1.95	1.04	1.48	0.61	1.4	0.47	0.36	0.47	0.69	0.58	0.77	0.31	2.08	0.41	0.74	0.34	2.54	0.23	0.23	8.14	0.69	0.63	0.4	0.05	0.23	0.19	0.2	1.96	3.48	2.2	11.46	1.32	0.11	0.13	7.72	0.27	0.12	0.19	0.13	0.39	0.48	0.3	0.02	51	1.59	0.87	496.78	0.73	490.99
TS-72	1.81	0.4	3.13	0.42	9.06	0.36	0.06	0.14	0.24	0.91	1.07	0.27	3.16	0.42	0.04	0.16	10.85	0.4	0.21	11.62	1.34	0.88	0.64	0.17	0.59	0.41	0.08	4	20.21	9.38	15.95	2.79	0.29	0.16	17.42	0.34	0.38	0.33	0.22	0.25	0.46	0.24	0.09	103.19	1.41	1.12	653.92	2.42	598.01
TS-73	NA	NA	NA	NA	NA	NA	NA	NA	NA	NA	NA	NA	NA	NA	NA	NA	NA	NA	NA	NA	NA	NA	NA	NA	NA	NA	NA	NA	NA	NA	NA	NA	NA	NA	NA	NA	NA	NA	NA	NA	NA	NA	NA	NA	NA	NA	NA	NA	NA
TS-74	0.71	0.47	1.55	0.24	2.63	0.32	0.07	0.11	0.17	1.03	0.44	0.11	1.29	0.31	0.07	0.09	3.53	0.05	0.14	5.04	0.3	0.14	0.19	0.15	0.18	0.23	0.62	1.75	8.35	4.96	1.21	1.89	0.12	0.09	13.08	0.31	0.27	0.3	0.26	0.17	0.75	0.16	0.17	27.84	0.77	0.29	216.68	0.21	165.55
TS-75	1	0.51	0.82	0.08	0.12	0.11	0.32	0.37	0.75	0.28	0.27	0.11	1.11	0.33	0.47	0.03	1.57	0.1	0.06	3.32	0.12	0.25	0.09	0.13	0.11	0.08	0.09	7.43	2.89	3.02	2.86	2.16	0.09	0.17	18.79	0.12	0.77	0.14	0.26	0.14	2.13	0.1	0.08	26.55	0.57	0.2	302.86	1.57	283.21
TS-76	0.55	0.24	2.74	0.56	2.76	0.08	0.03	NA	0.37	1.18	0.82	0.05	2.35	0.55	0.05	0.11	8.06	0.05	0.06	8.56	1.72	0.23	0.26	0.18	0.05	0.05	0.28	4.8	14.21	14.21	0.47	1.18	0.05	0.18	0.32	0.19	0.04	0.14	0.06	0.1	0.18	0.17	0.01	33.63	0.94	0.53	355.36	2.14	338.76
TS-77	2.7	0.91	1.54	0.54	1.76	0.5	0.58	0.49	1.09	0.93	1.4	0.42	4.09	0.41	0.62	0.4	6.53	0.21	0.78	24.33	1.11	0.9	1	0.33	1.16	0.59	0.56	11.06	24.62	35.57	19.17	4.05	0.36	0.14	80.14	0.34	0.68	0.35	0.43	0.78	5.96	0.72	0.18	113.68	2.1	0.36	585.03	0.37	565.63
TS-78	0.55	0.85	1.12	0.64	1.65	0.57	0.34	0.59	1.08	2.33	2.66	0.43	2.48	0.31	0.4	0.24	2.76	0.48	0.2	11.02	1.37	0.96	0.79	0.59	1.52	0.86	0.2	2.97	10.6	12.05	31.33	2.11	0.33	0.19	18.77	0.42	1.02	0.47	0.58	0.84	6.28	0.56	0.17	65.63	2.46	1.11	429.68	1.71	389.21
TS-79	0.19	0.15	5.49	0.56	9.26	1.07	0.41	0.59	0.52	2.25	1.43	0.3	3.97	0.6	0.02	0.14	5.79	0.16	0.04	13.02	0.57	0.24	0.07	0.13	0.01	NA	0.88	11.29	18.51	0.52	0.71	5.9	0.15	0.14	2.7	0.31	0.12	0.23	0.06	0.47	0.4	0.31	0.13	130.06	1.78	1.09	638.02	0.85	607.38
TS-82	1.09	1.02	0.51	0.14	1.14	0.35	0.5	0.42	0.75	2.42	0.8	0.17	2.74	0.5	0.6	0.12	6.82	0.14	0.27	12.22	0.84	0.43	0.46	0.37	0.4	0.25	0.62	1.05	15.25	12.38	18.59	3.04	0.21	0.14	22.05	0.36	0.28	0.25	0.21	0.22	0.32	0.16	0.03	33.94	0.82	0.64	325.37	0.6	286.79
TS-83	1.42	0.7	1.05	0.57	0.71	0.13	0.35	0.56	0.84	0.66	0.41	0.12	0.76	0.29	0.65	0.07	0.99	0.04	0.15	6.24	0.54	0.11	0.15	0.03	0.07	0.07	0.05	2.12	1.9	4.01	3.16	1.69	0.05	0.1	21.27	0.43	0.07	0.17	0.04	0.1	0.32	0.14	0.05	48.18	1.61	0.88	297.89	0.61	284.52
TS-84	0.13	0.06	0.01	0.12	0.02	0.07	0.07	0.05	0.06	0.3	0.25	0.02	0.28	0.08	0	0.03	0.18	0.21	0.03	3.37	0.17	0.38	0.11	0.09	0.03	0.02	0.62	1.47	3.23	0.53	2.63	0.83	0.14	0.02	2.07	0.2	0.53	0.18	0.95	0.14	3.85	0.45	0.06	19.44	0.33	0.42	95.5	0.74	93.33
TS-85	0.85	0.25	0.38	0.22	0.23	0.1	0.13	0.22	1.62	1.18	0.7	0.29	2.6	0.73	1.06	0.18	3.32	0.4	0.24	11.13	0.33	0.88	0.39	0.23	0.25	0.18	1.47	2.24	2.4	2.94	3.5	2.19	0.11	0.24	11.23	0.31	1.05	0.33	0.33	0.1	1.72	0.12	0.11	69.92	1.03	0.35	562.33	1.18	483.71
TS-86	NA	NA	NA	NA	NA	NA	NA	NA	NA	NA	NA	NA	NA	NA	NA	NA	NA	NA	NA	NA	NA	NA	NA	NA	NA	NA	NA	NA	NA	NA	NA	NA	NA	NA	NA	NA	NA	NA	NA	NA	NA	NA	NA	NA	NA	NA	NA	NA	NA
TS-87	1.8	0.2	3.66	0.3	4.89	0.28	0.12	0.2	0.18	2.75	0.8	0.1	1.73	0.34	0.05	0.05	2.2	0.28	0.16	8.22	0.79	0.46	0.18	0.22	0.06	0.09	3.46	0.97	7.56	0.69	7.26	14.22	0.33	0.13	6.66	0.27	0.13	0.4	0.16	0.11	1.34	0.15	0.13	33.18	1.14	0.37	254.42	1.72	223.26
TS-88	0.9	0.38	0.64	0.47	0.78	0.23	0.37	0.46	0.95	0.27	0.34	0.18	0.8	0.41	0.53	0.22	0.1	0.19	0.14	7.24	0.19	0.82	0.32	0.04	0.58	0.57	0.87	6.03	3.85	7.15	5.87	3.15	0.08	0.28	43.36	0.31	3.36	0.13	0.38	0.43	8.67	0.29	0.1	27.41	0.76	0.57	221.12	0.83	181.29
TS-89	0.25	0.51	0.57	0.36	1.46	0.27	0.32	0.45	0.96	1.04	0.86	0.23	2.24	0.3	0.64	0.14	4.49	0.67	0.08	4.58	0.36	0.5	0.2	0.15	0.19	0.12	1.04	6.09	11.02	0.6	2.86	1.42	0.08	0.05	1	0.13	0.04	0.17	0.04	0.09	0.09	0.16	0.03	30.94	0.43	0.32	233.92	0.65	203.39
TS-90	2.05	0.63	0.72	0.41	0.32	0.19	0.34	0.3	0.6	0.36	0.43	0.16	1.05	0.15	0.38	0.08	1.65	0.03	0.05	1.6	0.1	0.1	0.09	0.06	0.49	0.28	0.11	8.57	3.2	5.44	4.3	0.5	0.03	0.07	10.66	0.22	0.27	0.19	0.09	0.15	0.91	0.12	0.21	22.84	0.82	0.19	186.96	0.41	161.26
TS-91	0.53	0.24	1.76	0.27	3.67	0.38	0.11	0.13	0.26	0.56	0.86	0.1	2.03	0.31	0.08	0.08	3.21	0.62	0.05	7.36	0.33	0.89	0.14	0.14	0.09	0.08	0.85	3.49	6.4	6.4	0.77	1.65	0.11	0.22	0.68	0.2	0.05	0.17	0.15	0.16	0.53	0.15	0.18	50.37	0.68	0.52	265.88	1.52	232.96
TS-92	0.65	0.17	3.07	0.6	7.16	0.87	0.33	0.22	0.23	0.77	1.7	0.06	2.06	0.61	0.15	0.1	1.37	0.46	0.15	10.37	0.52	0.66	0.1	0.33	0.15	0.08	1.58	19.92	1.59	0.25	0.46	2.87	0.08	0.06	3.13	0.39	0.12	0.18	0.15	0.04	0.57	0.1	0.07	54.27	2.25	0.5	443.84	4.03	415.78
TS-93	1.84	0.74	1.06	0.59	0.72	0.13	0.55	0.46	0.91	1.34	0.63	0.25	2.01	0.41	0.48	0.24	5.68	0.31	0.16	5.87	0.18	1.24	0.73	0.15	1.1	1.01	0.38	1.55	13.05	6.1	23.72	1.73	0.07	0.18	21.99	0.33	1.46	0.24	0.55	0.96	6.19	0.16	0.12	43.35	0.32	0.16	299.1	1.71	287.02
TS-94	0.04	0.23	2.77	0.08	6.13	0.27	0.24	0.13	0.13	0.74	0.2	0.04	2.15	0.37	0.12	0.08	4.71	0.21	0.16	10.14	1.26	0.51	0.29	0.25	0.03	0.01	0.03	5.11	8.56	0.42	0.71	4.74	0.36	0.06	1.32	0.34	0.05	0.15	0.08	0.17	0.14	0.22	0.11	96.03	2.63	0.5	552.57	0.66	520.59
TS-95	0.24	0.24	0.02	0.21	1.31	0.11	0.05	0.09	0.18	0.25	0.41	0.01	0.49	0.15	0.02	0.03	0.46	0.62	0.03	4.73	0.15	0.4	0.11	0.07	0.04	0.03	1.54	6.75	3.81	0.11	1.36	3.18	0.13	0.08	1.73	0.15	0.1	0.11	0.23	0.09	0.8	0.2	0.28	20.64	0.4	0.29	106.74	1.24	104.11
TS-96	0.48	0.78	0.84	0.47	1.47	0.3	0.3	0.41	0.74	1.77	0.28	0.14	2.08	0.27	0.57	0.12	4.54	0.24	0.26	6.17	0.91	0.19	0.36	0.2	0.12	0.1	0.78	11.11	8	1.52	3.88	2.99	0.16	0.22	2.11	0.28	0.15	0.16	0.07	0.14	0.21	0.23	0.08	69.81	1.68	3.15	380.41	0.51	329.38
TS-97	2.6	1.2	0.18	0.07	0.29	0.09	0.13	0.33	0.87	0.37	0.52	0.22	2.38	0.29	0.48	0.21	3.89	0.02	0.16	5.84	0.49	0.24	0.21	0.1	0.24	0.35	0.17	6.36	8.58	9.58	5.83	0.89	0.05	0.08	24.85	0.59	0.94	0.32	0.28	0.49	4.67	0.24	0.05	49.06	0.72	0.15	228.08	0.37	179.19
TS-98	1.1	0.36	0.46	0.22	0.52	0.14	0.25	0.26	0.59	1.19	0.9	0.15	0.94	0.23	0.39	0.09	1.5	0.11	0.2	7.75	0.58	0.34	0.35	0.16	0.48	0.35	0.16	3.39	5.78	6.19	9.44	1.91	0.12	0.12	18.42	0.51	1.09	0.21	0.26	0.61	7.39	0.42	1.53	65.79	1.09	0.59	329.23	4.85	282.93
TS-99	1.3	0.42	0.45	0.32	1.11	0.23	0.49	0.44	1.13	1.54	0.65	0.24	3.78	0.36	0.4	0.09	8.07	0.16	0.14	9.36	0.99	0.82	0.32	0.2	0.32	0.41	0.23	13.13	19.44	11.03	27.29	2.41	0.31	0.21	20.04	0.42	0.33	0.32	0.17	0.17	0.83	0.25	0.03	50.98	0.67	0.56	340.08	4.14	335.93
TS-100	2.19	1.11	1.16	0.86	1.68	0.43	0.61	0.54	1.32	2	1.2	0.41	2.65	0.65	0.6	0.32	6.31	0.41	0.23	4.61	0.92	0.57	0.58	0.31	0.75	0.36	0.21	2.59	4.46	3.4	5.53	1.03	0.16	0.08	4.38	0.27	0.37	0.28	0.17	0.51	1.89	0.46	0.03	40.22	0.51	0.23	380.76	1.57	353.39
TS-102	0.98	0.32	0.43	0.37	0.28	0.34	0.41	0.44	0.84	0.44	2.15	0.34	1.83	0.48	0.66	0.24	2.07	0.17	0.16	3.84	0.21	0.37	0.26	0.08	0.45	0.27	0.28	2.1	3.93	2.42	9.36	0.81	0.01	0.11	6.38	0.19	0.57	0.25	0.2	0.49	1.87	0.34	0.15	49.91	0.48	0.23	360.39	1.06	342.16
TS-103	2.66	1.07	2.42	1.33	2.42	0.47	0.83	1.1	2.17	3.83	2.15	0.4	3.24	0.71	1.35	1.59	2.13	2.75	0.53	36.34	0.64	3.75	3.77	0.69	8.91	4.39	2.53	4.28	16.81	14.83	62.62	2.89	0.29	0.18	46.97	0.59	5.14	0.44	0.8	1.29	22.35	0.57	0.07	149.43	0.76	0.6	771.76	1.59	822.46
TS-104	0.46	0.06	1.66	0.19	2.21	0.06	0.09	0.13	0.13	0.68	0.26	0.09	0.39	0.31	0.09	0.03	0.21	0.14	0.06	4.64	0.2	0.26	0.03	0.11	0.03	0.04	0.53	2.01	2.83	0.15	0.67	1.95	0.13	0.06	1.14	0.17	0.05	0.07	0.07	0.09	0.79	0.13	0.01	26.27	0.37	0.25	164.99	0.78	142.4
TS-105	2.15	1.2	1.35	0.66	2.27	0.45	0.73	0.82	1.82	0.8	1.65	0.59	3.9	0.76	1.09	0.4	5.16	0.2	0.23	10.01	0.49	0.91	0.37	0.23	0.67	0.89	0.22	7.93	11.6	10.43	5.47	0.91	0.09	0.09	26	0.24	1.88	0.18	0.49	1.22	13.02	0.67	0.08	81.58	1.69	0.61	392.85	1.31	317.72
TS-106	1.19	0.48	0.6	0.42	0.39	0.24	0.4	0.48	1.05	0.52	2.64	0.18	1.41	0.33	0.42	0.2	0.75	0.04	0.14	4.82	0.11	0.21	0.29	0.07	0.8	0.45	0.37	2.24	3.96	3.35	2.89	0.58	0.02	0.04	22.93	0.31	0.7	0.19	0.18	0.22	1.87	0.23	0.12	46.87	0.92	0.44	443.69	1.62	411.78
TS-107	1.7	0.79	0.65	0.36	0.93	0.2	0.42	0.39	0.9	0.57	0.66	0.22	3.06	0.45	0.58	0.1	3.54	0.17	0.13	8.26	0.44	0.41	0.14	0.14	0.24	0.15	0.03	1.46	4.99	4.38	6.87	1.12	0.18	0.17	9.42	0.37	0.42	0.16	0.33	0.31	4.1	0.38	0.06	56.45	1.29	0.87	385.48	3.11	344.53
TS-108	2.29	0.73	0.45	0.23	1.37	0.23	0.48	0.37	0.89	0.9	0.53	0.11	1.62	0.34	0.58	0.12	4.92	0.13	0.2	9.98	2.78	0.31	0.25	0.1	0.27	0.19	0.42	1.22	5.63	12.05	7.46	1.48	0.17	0.16	16	0.38	0.28	0.21	0.19	0.22	0.77	0.21	0.08	29.62	0.72	0.34	309.26	0.6	273.82
TS-109	3.22	0.95	0.84	0.33	0.38	0.18	0.36	0.39	0.58	0.35	3.53	0.52	4.15	0.69	0.98	0.89	6.6	0.19	0.35	16.75	0.94	1.44	1.13	0.63	2.63	1.84	0.45	2.66	17.3	16.31	32.96	1.69	0.16	0.17	42.12	0.18	0.91	0.16	0.32	0.33	3.2	0.34	0.09	14.99	0.51	0.36	523.25	1.62	510.81
TS-110	0.72	0.5	3.12	0.79	5.55	0.42	0.13	0.16	0.21	0.53	1.71	0.11	2.71	0.59	0.16	0.15	5.5	1.04	0.2	7.86	0.43	0.77	0.33	0.22	0.12	0.09	2.3	7.15	9.61	0.75	1.82	3.5	0.14	0.05	3.23	0.27	0.08	0.34	0.1	0.14	0.21	0.24	0.5	34.79	0.84	0.45	408.06	0.75	342.54
TS-111	0.86	0.19	0.56	0.43	0.69	0.16	0.29	0.45	1.33	0.56	0.69	0.23	2.75	0.38	0.43	0.1	7.65	0.6	0.11	11.72	1.06	1.02	0.68	0.19	0.28	0.23	3.58	2	22.85	4.22	9.76	3.67	0.6	0.1	2.96	0.33	0.09	0.21	0.05	0.09	0.16	0.12	0.66	41.98	0.67	0.64	323.98	2.89	281.14
TS-112	1.77	0.68	0.86	0.44	0.73	0.2	0.42	0.41	0.88	0.74	0.44	0.17	1.61	0.34	0.43	0.09	3.02	0.42	0.12	8.72	0.4	0.7	0.35	0.15	0.52	0.39	0.17	3.8	8.39	4.3	10.44	2.78	0.18	0.11	12.71	0.25	0.89	0.24	0.38	0.54	2.56	0.19	0.02	53.11	0.6	0.36	260.77	0.6	239.24
TS-113	NA	NA	NA	NA	NA	NA	NA	NA	NA	NA	NA	NA	NA	NA	NA	NA	NA	NA	NA	NA	NA	NA	NA	NA	NA	NA	NA	NA	NA	NA	NA	NA	NA	NA	NA	NA	NA	NA	NA	NA	NA	NA	NA	NA	NA	NA	NA	NA	NA
TS-114	0.12	0.1	0.71	0.2	0.92	0.04	0.63	0.59	1.63	1.12	1.21	0.15	0.58	0.52	0.58	0.03	7.77	0.06	0.07	8.26	2.15	0.06	0.15	0.13	0.03	0.02	0.04	4.62	2.4	2.4	0.06	0.29	0.1	0.09	0.02	0.29	0.03	0.13	0.07	0.07	3.32	0.81	4.84	37.5	2.14	1.06	356.74	0.83	314.44
TS-115	2.76	1.04	1.04	0.58	1.45	0.22	0.58	0.56	1.13	0.77	2.52	0.37	2.58	0.56	0.51	0.26	6.02	0.23	0.29	12.44	0.71	0.67	0.45	0.22	1.62	0.57	0.27	6.75	7.36	11.11	9.52	0.7	0.15	0.17	13.55	0.43	0.8	0.3	0.27	0.34	4.47	0.37	0.5	60.44	0.88	0.32	451.01	1.48	397.93
TS-116	0.79	0.62	0.5	0.25	1.23	0.35	0.4	0.43	1.3	1.02	0.65	0.14	3.08	0.41	0.66	0.06	7.32	0.24	0.23	9.43	1.06	0.24	0.19	0.19	0.06	0.06	0.38	9.28	6.21	0.72	5.05	1.54	0.06	0.12	1.02	0.36	0.1	0.21	0.03	0.39	0.38	0.25	0.14	69.31	1.32	0.93	420.21	0.44	342.87
TS-117	0.09	0.08	1.59	0.13	3.34	0.06	0.04	0.01	0.12	0.22	0.51	0.18	0.87	0.35	NA	0.03	0.37	0.18	0.1	11.73	2.43	0.12	0.14	0.13	0.05	0.09	0.1	42.34	9.61	9.61	0.39	0.97	0.04	0.13	0.11	0.24	0.02	0.2	0.03	0.06	0.02	0.28	0.18	60.81	1.25	0.6	535.1	1.75	492.06
TS-118	4.79	1.71	1.39	0.77	3.34	0.84	1.09	0.94	2.09	1.66	2.76	0.53	3.09	0.69	0.74	0.33	4.01	0.28	0.3	11.37	0.89	0.69	0.36	0.11	0.82	0.46	0.09	1.21	5.62	9.77	6.54	1.01	0.07	0.12	23.18	0.28	0.54	0.28	0.21	0.42	2.14	0.6	0.16	55.05	0.87	0.32	471.91	1.24	436.51
TS-119	2.01	1.17	1.02	0.4	2.05	0.34	0.57	0.69	1.51	1.37	0.58	0.44	5.54	0.37	0.72	0.1	7.66	0.05	0.12	3.31	0.66	0.16	0.11	0.08	0.07	0.07	0.04	2.78	2.99	0.8	2.84	0.84	0.19	0.11	2.03	0.22	0.01	0.04	0.06	0.13	0.19	0.14	0.06	57.71	1.36	0.36	349.63	3.21	330.58
TS-120	1.18	0.31	3.29	0.35	5.54	0.32	0.11	0.15	0.09	0.49	0.09	0.09	1.13	0.22	0.09	0.04	1.37	0.04	0.08	1.74	0.33	0.14	0.13	0.06	0.03	0.02	0.06	1.89	1.84	0.26	0.18	3.47	0.12	0.04	3.88	0.18	0.07	0.14	0.03	0.07	0.08	0.09	0.07	47.36	1.55	0.78	363.83	0.62	340.86
TS-121	0.38	0.05	1.36	0.09	3.28	0.15	0.04	0.03	0.08	0.37	0.24	0.23	1.54	0.49	0.16	0.08	4.11	0.42	0.05	21.32	1.39	0.87	0.23	0.26	0.03	0.04	0.18	3.86	6.15	0.22	0.63	2.05	0.44	0.03	0.62	0.28	0.02	0.19	0.06	0.18	0.03	0.22	0.02	50.32	2.21	0.91	598.42	1.11	575.04
TS-122	1.15	1.26	0.93	0.54	1.57	0.21	0.4	0.53	1.16	2.45	1.32	0.36	4.76	0.54	0.73	0.2	8.29	0.27	0.2	10.96	2.32	0.53	0.45	0.25	0.34	0.22	0.07	11.12	15.33	7.42	10.3	1.7	0.24	0.14	11.09	0.51	0.26	0.41	0.1	0.22	0.3	0.15	10.07	25.85	0.89	0.6	327.95	0.86	236.93
TS-123	0.96	0.79	1.27	0.9	1.56	0.66	0.4	0.48	1.04	1.3	1.08	0.26	1.95	0.32	0.86	0.43	4.47	0.72	0.72	33.54	1.17	1.05	1.08	0.56	0.44	0.22	2.7	13.73	23.36	15.59	14.69	11.35	0.66	0.84	48.01	0.72	0.22	0.58	0.19	0.44	3.77	1.07	0.02	128.8	4.1	0.29	915.35	1.11	944.49
TS-124	2.39	1.07	1.42	0.81	2.51	0.52	0.73	0.75	1.24	2.23	1.65	0.61	3.86	0.7	0.71	0.17	10.97	0.35	0.58	28.34	2.52	0.66	0.65	0.4	0.32	0.22	6.61	10.41	11	39.54	7.61	2.28	0.25	0.19	8.62	0.54	0.09	0.46	0.14	0.27	0.34	0.44	3	133.66	3.14	1.51	913.2	1.21	860.74
TS-125	1.29	0.65	0.98	0.59	0.69	0.33	0.5	0.57	1.18	1.43	2.25	0.34	1.59	0.47	0.89	0.31	0.75	0.66	0.3	8.36	0.29	0.87	0.61	0.08	0.44	0.26	0.21	1.01	5.96	7.64	26.16	3.46	0.22	0.06	32.96	0.31	2.02	0.33	0.39	0.51	9.26	0.52	0.05	69.93	1.72	1.07	427.28	2.25	409.86
TS-126	NA	NA	NA	NA	NA	NA	NA	NA	NA	NA	NA	NA	NA	NA	NA	NA	NA	NA	NA	NA	NA	NA	NA	NA	NA	NA	NA	NA	NA	NA	NA	NA	NA	NA	NA	NA	NA	NA	NA	NA	NA	NA	NA	NA	NA	NA	NA	NA	NA
TS-127	1.31	0.62	0.78	0.43	0.52	0.14	0.34	0.33	0.68	1.64	0.52	0.18	1.08	0.32	0.48	0.14	1.01	0.12	0.14	6.58	2.73	0.34	0.3	0.11	0.28	0.34	0.16	1.3	5.26	4	4.44	0.61	0.07	0.03	9.28	0.28	0.99	0.22	0.3	0.3	3.44	0.25	0.02	33.34	0.64	0.45	237.29	1.29	191.88
TS-128	2.21	0.35	4.58	0.08	3.83	0.19	0.02	NA	NA	0.43	0.77	0.28	0.05	0.65	0.09	0.17	0.09	0.72	0.21	22.98	1.41	1.44	0.09	0.38	0.12	0.07	3.01	2.8	12.31	2.29	6.9	23.26	0.95	0.3	29.15	0.52	0.25	0.61	0.34	0.08	1.45	0.37	3.1	144.24	2.27	2.67	1301.44	15.18	1254.93
TS-129	0.89	0.8	0.86	0.65	1.5	0.2	0.31	0.44	0.77	1.92	0.59	0.26	1.81	0.58	0.59	0.15	5.96	0.31	0.28	10.42	1.07	0.79	0.39	0.18	0.37	0.43	0.27	2.58	10.91	5.52	19.59	2.55	0.27	0.11	11.28	0.35	0.26	0.34	0.39	0.36	0.7	0.3	0.08	67.71	1.11	1.04	410.34	1.21	391.86
TS-130	1.74	0.65	0.66	0.37	0.59	0.17	0.44	0.44	0.76	0.62	0.48	0.24	2.06	0.33	0.5	0.15	4.47	0.14	0.15	11.89	0.65	0.44	0.3	0.18	1.21	0.63	0.18	9.04	5.07	7.08	16.72	0.43	0.11	0.1	14.42	0.4	0.85	0.32	0.25	0.52	5.23	0.5	0.15	54.41	0.64	0.26	277.43	0.76	227.87
TS-131	0.49	0.36	2.24	0.26	3.11	0.23	0.13	0.06	0.19	0.55	0.74	0.02	0.16	0.23	NA	0.01	1.03	0.13	0.08	8.22	0.56	0.24	0.03	0.1	0.06	0.03	0.8	9.78	5.84	0.64	1.31	7.29	0.62	0.16	5.3	0.34	0.07	0.24	0.08	0.16	0.25	0.24	0.11	74.89	1.7	1.32	441.86	1.66	410.2
TS-132	3.45	1.11	1.14	0.36	0.75	0.39	0.75	0.74	1.03	0.4	0.84	0.33	2.59	0.4	0.68	0.15	1.6	0.21	0.2	9.64	0.69	0.63	0.35	0.24	0.48	0.4	0.23	2.69	2.88	5.37	10.89	1.26	0.16	0.18	11.66	0.24	0.42	0.17	0.13	0.27	0.65	0.11	0.05	60.06	2.11	0.48	415.41	1.34	353.39
TS-133	0.56	0.53	0.37	0.2	0.97	0.16	0.27	0.29	0.78	0.89	0.48	0.24	1.61	0.23	0.42	0.03	3.89	0.18	0.09	6.04	0.64	0.33	0.19	0.08	0.1	0.1	0.98	1.05	7.72	3.28	6.26	1.68	0.14	0.05	4.57	0.18	0.09	0.09	0.06	0.07	0.11	0.12	0.03	18.83	0.3	0.22	164.76	0.31	147.24
TS-134	1.98	0.87	1.21	0.54	1.17	0.26	0.42	0.49	1.01	1.46	0.88	0.29	1.98	0.27	0.57	0.17	5.3	0.22	0.17	4.68	0.79	0.4	0.39	0.2	0.62	0.49	0.39	4.21	12.24	9.17	8.09	2.58	0.12	0.32	29.24	0.42	0.37	0.24	0.14	0.27	2.81	0.32	0.11	58.75	0.72	0.26	424.8	1.18	402.27
TS-135	NA	NA	NA	NA	NA	NA	NA	NA	NA	NA	NA	NA	NA	NA	NA	NA	NA	NA	NA	NA	NA	NA	NA	NA	NA	NA	NA	NA	NA	NA	NA	NA	NA	NA	NA	NA	NA	NA	NA	NA	NA	NA	NA	NA	NA	NA	NA	NA	NA
TS-136	0.91	0.61	0.89	0.48	1.25	0.35	0.46	0.55	1.07	0.73	0.49	0.09	1.79	0.23	0.51	0.35	2.26	0.27	0.09	7.53	0.59	0.51	0.35	0.17	0.31	0.26	0.42	6.88	10.3	10.3	8.9	1.74	0.23	0.08	16.56	0.4	0.82	0.17	0.3	0.24	1.58	0.27	0.04	29.63	1.2	0.43	273.19	1.21	222.51
TS-137	NA	NA	NA	NA	NA	NA	NA	NA	NA	NA	NA	NA	NA	NA	NA	NA	NA	NA	NA	NA	NA	NA	NA	NA	NA	NA	NA	NA	NA	NA	NA	NA	NA	NA	NA	NA	NA	NA	NA	NA	NA	NA	NA	NA	NA	NA	NA	NA	NA
TS-138	0.04	0.07	0.7	0.08	1.84	0.11	0.01	0.02	0.1	0.13	0.65	0.09	1.57	0.31	0.04	0.01	7.77	0.14	0.07	4.77	0.85	0.45	0.12	0.08	0.02	0.03	1.34	2.78	9.39	1.04	1.63	3.89	0.3	0.1	3.7	0.31	0.05	0.17	0.06	0.28	0.27	0.13	0.03	28.8	1.24	0.76	214.89	1.06	167.73
TS-139	0.68	0.45	0.9	0.52	1.02	0.25	0.33	0.45	0.96	2.09	0.3	0.28	3.23	0.46	0.76	0.19	4.65	0.32	0.14	8.08	1.38	0.33	0.33	0.06	0.3	0.12	0.37	1.36	8.71	10.62	14.02	1.3	0.13	0.02	10.43	0.34	0.13	0.15	0.21	0.25	0.56	0.23	0.02	34.29	0.65	0.38	195.7	0.34	178.18
TS-140	0.75	0.21	2.74	0.38	4.71	0.33	0.42	0.11	0.35	0.44	0.85	0.1	2.38	0.47	0.08	0.14	4.39	0.96	0.16	6.83	0.37	0.76	0.23	0.19	0.09	0.05	1.06	1.87	6.92	6.92	1.73	1.73	0.22	0.11	0.84	0.19	0.03	0.13	0.1	0.13	0.62	0.19	0.11	26.04	0.32	0.15	218.95	0.23	212.16
TS-141	1.38	0.66	0.73	0.36	1.12	0.2	0.37	0.34	0.98	1.66	1.03	0.28	1.95	0.37	0.31	0.16	7.05	0.7	0.17	11.37	1.24	1.44	0.89	0.22	1.62	1.16	0.69	1.31	20.84	11.32	23.76	5.17	0.61	0.1	16.64	0.34	0.46	0.2	0.5	0.13	1.4	0.32	0.09	43.95	0.82	0.61	347.9	1.49	346.98
TS-142	2.05	0.69	0.55	0.39	0.88	0.26	0.44	0.5	0.85	0.33	1.04	0.31	1.83	0.28	0.61	0.19	1.1	0.45	0.11	7.05	0.51	0.57	0.49	0.2	0.96	0.38	0.17	6.97	3.32	2.89	11.3	1.05	0.13	0.13	9.92	0.25	0.5	0.19	0.26	0.21	3.52	0.27	0.04	38.85	1.15	0.56	299.38	1.23	271.23
TS-143	0.34	0.5	0.6	0.66	1.2	0.31	0.55	0.82	1.64	1.6	1.55	0.53	3.56	0.76	0.97	0.16	8.88	0.94	0.17	9.5	0.74	0.71	0.73	0.3	0.41	0.27	1.67	1.97	13.69	0.95	3.75	0.95	0.03	0.02	0.98	0.36	0.06	0.18	0.04	0.13	0.08	0.11	0.27	36.97	0.56	0.3	347.08	0.25	329.49
TS-144	1.78	0.6	0.71	0.51	0.69	0.49	0.51	0.6	1.21	0.52	2.47	0.21	1.45	0.41	0.67	0.44	0.79	0.32	0.37	9.74	0.22	0.48	0.48	0.14	0.71	0.35	0.53	2.28	3.47	5.32	2.53	0.79	0.09	0.04	14.38	0.42	1.46	0.21	0.5	0.38	5.13	0.22	0.26	108.6	1.51	0.31	692.57	2.51	657.5
TS-147	0.14	0.33	1.82	0.42	3.25	0.28	0.14	0.12	0.2	0.42	0.47	0.01	0.75	0.39	0.05	0.08	1.57	0.27	0.09	8.99	0.2	0.42	0.16	0.13	0.14	0.11	2.06	2.02	4	1.63	2.31	2.37	0.15	0.06	5.26	0.33	0.18	0.1	0.31	0.09	1.51	0.26	0.06	35.36	0.55	0.34	235.66	0.35	206.02
TS-148	0.77	0.8	0.83	0.42	1.1	0.3	0.48	0.51	1.53	2.92	1.3	0.34	4.77	0.46	0.57	0.07	8.37	0.21	0.24	12.88	1.36	0.52	0.19	0.16	0.1	0.03	2.21	7.66	44.09	3.05	7.58	5.43	0.39	0.13	3.55	0.29	0.1	0.14	0.09	0.36	0.73	0.28	0.04	79.38	1.77	1.63	432.52	1.16	396.18
TS-149	3.59	2.11	1.05	0.78	1.38	0.32	0.73	0.71	1.43	0.6	0.39	0.21	3.98	0.39	0.74	0.12	2.66	0.06	0.22	3.5	0.51	0.09	0.13	0.1	0.1	0.09	0.1	7.01	3.47	4.02	4.77	1.84	0.1	0.08	15.77	0.34	0.14	0.13	0.08	0.22	0.3	0.09	0.07	72.15	1.8	0.74	424.2	2.01	328.02
TS-150	0.14	0.46	0.02	0.06	1.53	0.16	0.16	0.05	0.2	0.53	0.42	0	0.98	0.07	0	0.08	2.25	0.32	0.09	6.52	0.22	0.26	0.15	0.14	0.28	0.1	0.14	3.62	5.86	2.68	2.13	0.94	0.05	0.11	5.51	0.13	0.18	0.23	0.2	0.03	1.6	0.65	0.11	37.32	0.58	0.18	175.76	0.33	165.58
TS-151	0.1	0.09	1.11	0.06	2.77	0.11	NA	NA	0.03	0.54	0.38	0.31	2.4	0.46	0.07	0.07	5.46	1.65	0.11	19.73	0.99	1.89	0.33	0.39	0.1	0.02	1.12	1.83	11.05	11.05	5.57	3.88	0.22	0.17	1.91	0.42	0.07	0.33	0.06	0.19	0.7	0.27	0.21	64.63	1.14	1.17	625.2	2.86	718.21
TS-152	1.51	0.55	0.79	0.41	1.08	0.26	0.26	0.25	0.41	0.28	0.78	0.34	2.71	0.5	0.51	0.15	6.65	0.11	0.21	12.82	0.88	0.54	0.34	0.21	0.47	0.66	0.24	6.52	15.72	17.2	13.48	2	0.25	0.34	40.42	0.64	0.64	0.41	0.24	0.35	2.74	0.37	0.06	53.93	1.75	0.63	666.49	7.53	661.52
TS-153	NA	0.01	0.7	0.16	1.71	0.1	0.01	0.01	0.02	0.26	0.02	NA	1.46	0.3	0.14	0.06	3.32	0.26	0.03	10.05	0.61	0.49	0.07	0.15	0.01	0.02	0.77	11.25	10.26	10.26	2.93	6.97	0.34	0.12	5.76	0.24	0.08	0.25	0.06	0.05	0.24	0.13	0.1	33.82	1.66	0.38	445.15	1.6	434.54
TS-154	1.2	0.77	1.16	1	1.04	0.14	0.31	0.34	0.65	0.48	0.41	0.13	1.8	0.3	0.76	0.17	0.03	0.11	0.21	5.76	0.92	0.18	0.6	0.12	0.23	0.13	0.21	7.48	1.9	1.69	14.6	4.43	0.16	0.18	27.66	0.24	0.17	0.2	0.08	0.42	0.27	0.16	0.09	118.96	1.15	1.22	234.91	0.56	178.09
TS-155	1.96	0.81	1.26	0.64	0.78	0.21	0.57	0.56	0.94	0.59	0.76	0.19	2.63	0.36	0.38	0.11	2.79	0.23	0.32	12.98	1.1	0.56	1.17	0.15	0.37	0.26	0.49	33.7	10.5	6.08	58.17	3.94	0.06	0.3	47.1	0.43	0.21	0.33	0.21	0.47	1.03	0.33	0.07	113.09	0.72	1.57	338.41	0.45	246.21
TS-156	NA	NA	NA	NA	NA	NA	NA	NA	NA	NA	NA	NA	NA	NA	NA	NA	NA	NA	NA	NA	NA	NA	NA	NA	NA	NA	NA	NA	NA	NA	NA	NA	NA	NA	NA	NA	NA	NA	NA	NA	NA	NA	NA	NA	NA	NA	NA	NA	NA
TS-157	0.76	0.73	0.95	0.38	1.5	0.49	0.46	0.7	1.24	0.61	0.67	0.51	1.19	0.62	0.35	0.08	0.41	0.18	0.06	8.5	0.86	0.65	0.34	0.23	0.47	0.44	0.8	2.39	12.44	14.67	15.38	3.29	0.34	0.1	29.51	0.32	1.28	0.3	0.58	0.33	6.74	0.4	0.07	58.96	0.69	0.53	302.11	2.79	276.54
TS-158	0.2	0.41	0.53	0.38	0.98	0.29	0.24	0.34	0.66	0.58	0.44	0.18	1.9	0.19	0.46	0.04	6.58	0.13	0.13	5.45	0.88	0.28	0.25	0.19	0.1	0.08	0.41	2.1	16.32	1.98	3.98	2.08	0.24	0.07	2.23	0.25	0.08	0.14	0.02	0.13	0.16	0.18	0.32	50.24	1.32	0.9	367.06	1.25	363.86
TS-159	0.64	0.33	3.81	0.31	8.89	0.19	0.15	0.15	0.22	0.71	0.94	0.02	2.12	0.25	0.05	0.06	4.27	0.5	0.14	4.16	0.51	0.38	0.11	0.16	0.04	0.04	0.09	2.64	4.32	0.24	0.52	2.29	0.14	0.17	0.83	0.16	0.02	0.1	0.01	0.25	0.14	0.07	0.04	60.3	1.09	0.58	317.66	0.67	274.05
TS-160	2.4	0.72	1.22	0.6	2.03	0.17	0.42	0.51	0.94	1.21	1.63	0.43	4.62	0.44	0.73	0.27	10.62	0.09	0.2	7.15	1.17	0.35	0.47	0.21	0.84	0.49	0.09	6.43	7.73	7.05	12.03	0.99	0.41	0.15	7.31	0.26	0.21	0.17	0.14	0.24	0.32	0.13	0.09	34.52	0.82	0.43	343.56	0.4	314.55
TS-161	NA	NA	NA	NA	NA	NA	NA	NA	NA	NA	NA	NA	NA	NA	NA	NA	NA	NA	NA	NA	NA	NA	NA	NA	NA	NA	NA	NA	NA	NA	NA	NA	NA	NA	NA	NA	NA	NA	NA	NA	NA	NA	NA	NA	NA	NA	NA	NA	NA
TS-162	NA	NA	NA	NA	NA	NA	NA	NA	NA	NA	NA	NA	NA	NA	NA	NA	NA	NA	NA	NA	NA	NA	NA	NA	NA	NA	NA	NA	NA	NA	NA	NA	NA	NA	NA	NA	NA	NA	NA	NA	NA	NA	NA	NA	NA	NA	NA	NA	NA
TS-163	1.72	0.36	4.02	0.33	5.31	0.45	0.15	0.05	0.21	1.16	0.63	0.16	1.83	0.38	0.07	0.31	4.6	0.65	0.05	8.33	0.91	0.6	0.13	0.22	0.05	0.06	1.02	13.55	8.98	0.63	1.81	5.86	0.3	0.14	1.89	0.3	0.07	0.3	0.05	0.19	0.19	0.26	0.07	49.08	2.13	0.8	445.14	1.3	388.85
TS-164	1.64	0.57	0.55	0.37	0.67	0.23	0.45	0.44	0.6	2.22	0.69	0.26	1.33	0.23	0.42	0.13	2.62	0.25	0.24	19.08	1.33	0.5	0.62	0.22	0.61	0.29	0.62	3.71	13.07	12.6	15.47	5.15	0.28	0.16	45.85	0.5	0.38	0.39	0.33	0.35	5.35	0.68	0.03	77.9	1.54	0.31	458.84	1.24	430.91
TS-165	1.48	0.91	0.71	0.45	0.48	0.22	0.45	0.47	1.49	1.36	0.79	0.28	3.75	0.4	0.52	0.1	5.02	0.21	0.23	9.02	1.23	0.26	0.35	0.21	0.15	0.13	0.52	1.21	12.68	5.34	12.5	5.82	0.24	0.1	21.32	0.32	0.1	0.15	0.06	0.31	0.67	0.38	0.05	47.95	1.2	0.56	527.21	1.22	514.05
TS-166	2.94	0.43	0.82	0.35	0.78	0.19	0.83	0.65	0.65	2.09	0.67	0.15	1.03	0.5	0.49	0.29	3.25	0.5	0.23	12.91	0.69	1.02	0.6	0.17	1.57	0.86	0.27	3.53	9.45	12.46	17.34	1.79	0.26	0.06	24.79	0.62	2.31	0.41	0.54	0.59	12.51	0.49	0.31	68.25	0.68	0.51	447.81	1.76	402.24
TS-167	1.06	0.54	0.35	0.24	0.54	0.2	0.29	0.36	0.9	0.3	0.52	0.18	2.6	0.22	0.41	0.08	3.96	0.48	0.13	5.78	0.39	0.49	0.32	0.1	0.65	0.28	0.18	12.52	9.8	4.79	10.78	1.85	0.08	0.13	9.74	0.2	0.24	0.2	0.22	0.2	1.01	0.14	0.03	30.75	0.83	0.24	196.26	1.04	189.98
TS-168	NA	NA	NA	NA	NA	NA	NA	NA	NA	NA	NA	NA	NA	NA	NA	NA	NA	NA	NA	NA	NA	NA	NA	NA	NA	NA	NA	NA	NA	NA	NA	NA	NA	NA	NA	NA	NA	NA	NA	NA	NA	NA	NA	NA	NA	NA	NA	NA	NA
TS-169	0.69	0.54	4.65	1.6	4.17	0.12	0.15	0.16	8.87	8.87	0.45	0.17	0.13	0.94	0.09	0.28	5.8	0.28	0.3	1.24	1.35	0.21	0.06	0.23	0.1	0.16	0.26	0.22	0.05	NA	0.12	0.36	0.08	0.19	0.16	0.39	0.07	0.2	0.13	0.15	0.04	0.11	0.16	0.84	0.97	0.42	735.77	2.05	770.84
TS-170	NA	NA	NA	NA	NA	NA	NA	NA	NA	NA	NA	NA	NA	NA	NA	NA	NA	NA	NA	NA	NA	NA	NA	NA	NA	NA	NA	NA	NA	NA	NA	NA	NA	NA	NA	NA	NA	NA	NA	NA	NA	NA	NA	NA	NA	NA	NA	NA	NA
TS-171	0.07	0.24	0.43	0.24	0.86	0.06	0.43	0.34	1.07	0.47	0.34	0.13	2.16	0.36	0.64	0.05	7.9	0.03	0.09	12.12	1.04	0.03	0.13	0.14	0.04	0.04	0.06	2.28	8.2	8.2	0.49	0.38	0.19	0.11	0.02	0.38	0.1	0.14	0.05	0.05	0.25	0.28	0.08	30.11	0.85	0.51	286.93	0.64	263.7
TS-172	0.2	0.29	0.01	0.24	1.62	0.2	0.2	0.01	0.19	0.51	0.36	0.06	0.91	0.23	0.03	0.06	2.31	0.41	0.08	6.61	0.2	0.38	0.18	0.13	0.23	0.15	1.22	3.8	6.17	1.97	2.08	1.7	0.19	0.06	4.68	0.24	0.37	0.18	0.36	0.13	2.5	0.37	0.07	34.26	0.61	0.51	145.68	0.77	127.54
TS-173	NA	NA	NA	NA	NA	NA	NA	NA	NA	NA	NA	NA	NA	NA	NA	NA	NA	NA	NA	NA	NA	NA	NA	NA	NA	NA	NA	NA	NA	NA	NA	NA	NA	NA	NA	NA	NA	NA	NA	NA	NA	NA	NA	NA	NA	NA	NA	NA	NA
TS-174	NA	NA	NA	NA	NA	NA	NA	NA	NA	NA	NA	NA	NA	NA	NA	NA	NA	NA	NA	NA	NA	NA	NA	NA	NA	NA	NA	NA	NA	NA	NA	NA	NA	NA	NA	NA	NA	NA	NA	NA	NA	NA	NA	NA	NA	NA	NA	NA	NA
TS-175	1.03	0.47	0.36	0.25	0.5	0.09	0.22	0.29	0.62	0.56	0.26	0.12	0.65	0.2	0.53	0.08	1.5	0.17	0.08	3.47	0.29	0.25	0.21	0.1	0.19	0.12	0.01	2.81	2.98	3.06	5.95	0.7	0.08	0.05	9.56	0.31	0.71	0.11	0.22	0.3	4.46	0.19	0.04	42.82	0.59	0.28	259.62	0.79	234.36
TS-176	0.66	0.36	0.57	0.29	0.89	0.32	0.31	0.37	0.73	0.44	0.36	0.24	1.61	0.43	0.52	0.21	3.49	1.01	0.12	9.49	0.78	0.95	0.25	0.19	0.15	0.08	2.45	12.65	16.98	2.45	3.94	8.16	0.41	0.09	7.69	0.35	0.16	0.21	0.14	0.12	0.15	0.16	0.05	50.44	0.88	0.79	310.34	0.72	284.66
TS-177	1.84	1.01	0.38	0.26	0.93	0.21	0.38	0.44	0.74	0.85	1.16	0.28	3.54	0.44	0.49	0.18	7.04	0.15	0.16	9.47	1.02	0.56	0.35	0.23	0.59	0.47	0.08	2.37	13.1	18.79	10.76	1.2	0.17	0.07	17.62	0.34	0.62	0.23	0.31	0.17	2.17	0.3	0.06	28.1	0.81	0.45	257.91	2.29	212.26
TS-178	1.68	0.61	0.54	0.29	0.69	0.16	0.43	0.34	0.99	0.88	0.85	0.24	1.36	0.46	0.47	0.32	2.27	0.33	0.16	15.79	0.9	1.5	0.9	0.17	2.57	1.17	0.6	3.03	15.38	13.65	28.16	2.33	0.34	0.08	24.58	0.37	1.66	0.17	0.55	0.21	7.91	0.54	0.08	48.82	0.5	0.47	394.5	3.06	395.31
TS-179	2.46	0.82	1.05	0.61	0.81	0.23	0.52	0.57	1.08	0.56	1.45	0.31	3.04	0.46	0.5	0.22	6.32	0.11	0.22	11.6	0.86	0.64	0.46	0.15	1.48	0.82	0.13	2.43	11.54	17.09	18.64	1.25	0.24	0.12	29.48	0.43	1.32	0.22	0.48	0.87	8.81	0.77	0.58	71.55	0.95	0.58	475.64	1.05	422.81
TS-180	0.14	0.15	NA	0	3.03	NA	0.09	0	0.1	0.29	0.5	0	0.54	0.06	0.02	0.02	0.68	0.54	0.04	3.83	0.23	0.56	0.21	0.08	0.09	0.04	NA	1.1	5.99	2.19	4.3	3.23	0.23	0.03	6.73	0.15	0.96	0.19	0.68	0.42	3.89	0.35	0.08	15.24	0.45	0.3	77.34	0.29	64.67
TS-181	0.46	0.69	0.04	0.06	0.17	0.14	0.04	0.39	1.19	0.54	0.53	0.28	3.58	0.37	0.42	0.07	5.99	0.11	0.24	3.66	0.14	0.09	0.43	0.18	0.12	0.09	0.72	1.87	5.99	2.4	2.06	1.75	0.03	NA	18.02	0.41	0.13	0.27	0.06	0.39	0.02	0.65	0.99	36.05	0.99	0.45	322.1	NA	305.06
TS-182	0.14	0.19	1.51	0.1	2.9	0.32	0.57	0.02	0.24	0.64	0.89	0.04	1.94	0.61	0.12	0.06	2.16	0.1	0.05	9.71	0.29	0.2	0.06	0.23	0.14	0.13	0.08	4.63	3.46	3.46	0.08	0.91	0.08	0.05	0.36	0.31	0.09	0.2	0.02	0.08	0.5	0.26	0.45	46.13	0.77	0.23	503.97	1.5	463.21
TS-183	1.07	0.61	0.41	0.12	0.2	0.11	0.11	0.13	1.04	0.47	0.46	0.2	2.01	0.31	0.56	0.19	5.06	0.46	0.14	5.01	0.17	0.95	0.7	0.12	0.92	0.39	0.19	23.05	9.65	6.69	25.62	1.14	0.21	0.12	19.36	0.39	0.6	0.36	0.24	0.59	2.06	0.09	0.01	39.84	0.44	0.13	319.39	1.44	312.43
TS-184	1.62	0.63	4.59	0.22	5.61	0.31	0.12	0.06	0.09	0.18	0.23	NA	1.1	0.37	0.12	0.04	0.12	0.18	0.05	9.62	0.8	0.66	0.13	0.09	0.04	0.04	2.6	9.75	5.41	1.06	2.75	18.21	0.45	0.13	17.63	0.58	0.09	0.18	0.13	0.26	0.84	0.2	0.03	76	2.36	1.05	545.63	3.76	464.66
TS-185	NA	NA	NA	NA	NA	NA	NA	NA	NA	NA	NA	NA	NA	NA	NA	NA	NA	NA	NA	NA	NA	NA	NA	NA	NA	NA	NA	NA	NA	NA	NA	NA	NA	NA	NA	NA	NA	NA	NA	NA	NA	NA	NA	NA	NA	NA	NA	NA	NA
TS-186	1.71	0.74	0.97	0.49	0.63	0.14	0.49	0.41	0.97	0.39	0.46	0.21	1.34	0.24	0.58	0.17	0.34	0.14	0.09	4.91	0.46	0.52	0.32	0.07	0.39	0.29	0.43	0.87	2.87	6.55	9.75	1.21	0.18	0.04	16.27	0.32	1.13	0.09	0.23	0.3	4.4	0.14	0.15	23.35	1	0.35	189.81	0.69	156.46
TS-187	2.99	1.44	1.88	0.45	1.19	0.29	0.58	0.55	1.71	2.14	2.06	0.41	3.02	0.91	0.79	0.24	6.56	0.59	0.37	17.35	1.93	1.41	1	0.31	1.01	0.86	0.35	1.81	14.88	12.38	27.79	3.01	0.39	0.08	29.95	0.42	0.52	0.4	0.4	0.77	3.65	0.57	0.07	65.38	1.33	0.8	612.3	0.6	602.91
TS-188	0.89	0.81	1.12	0.51	0.73	0.13	0.3	0.37	0.78	2.42	0.63	0.23	1.56	0.35	0.38	0.16	6.16	0.21	0.12	6.03	0.88	0.55	0.35	0.11	0.32	0.23	0.08	7.12	16.94	10.04	16.47	2.16	0.16	0.09	15.64	0.39	0.25	0.19	0.27	0.18	0.57	0.18	0.11	22.77	0.58	0.31	269.51	1.59	221.52
TS-189	1.13	0.34	3.9	0.21	6.65	0.4	0.18	0.13	0.21	0.84	0.27	0.11	1.85	0.44	0.03	0.14	3.28	1.06	0.09	11.82	1.06	1.24	0.06	0.15	0.12	0.09	1.47	9.57	8.47	0.61	4.85	11.68	0.45	0.13	6.75	0.4	0.03	0.33	0.02	0.36	0.19	0.11	0.01	46.49	1.2	0.62	453.25	3.15	415.5
TS-190	0.87	0.71	0.71	0.28	0.77	0.16	0.27	0.37	1.02	0.63	0.4	0.18	1.71	0.24	0.46	0.03	3.54	0.17	0.07	7.46	0.8	0.17	0.17	0.08	0.05	0.08	0.59	2.33	4.65	0.98	3.45	1.15	0.16	0.05	0.65	0.23	0.02	0.08	0.04	0.09	0.08	0.09	0.02	24.92	0.35	0.22	195.35	0.35	169.84
TS-192	0.78	0.43	0.58	0.49	0.84	0.17	0.34	0.48	0.93	0.51	1.06	0.12	1.47	0.4	0.35	0.24	6.19	1.44	0.18	22.84	1.09	1.93	1.13	0.34	1.55	0.81	2.97	5.41	43.07	16.37	17.03	6.04	0.57	0.13	19.05	0.51	0.73	0.47	0.32	0.24	0.93	0.24	0.07	59.43	0.88	0.64	319.23	0.64	264.75
TS-193	3.98	1.91	2.14	0.83	1.03	0.12	0.16	0.16	2.09	3.12	0.93	0.43	2.31	0.61	0.62	0.2	0.93	0.32	0.32	8.01	0.98	0.67	0.5	0.3	0.81	0.46	0.7	13.86	5.97	11.47	23.8	2.26	0.16	0.19	18.18	0.14	1.1	0.45	0.33	0.3	2.13	0.54	0.29	42.47	1.2	0.46	504.06	1.55	485.59
TS-194	1.01	0.12	1.22	0.08	2.31	0.13	0.05	0.01	0.29	0.61	0.67	0.19	1.56	0.36	0.09	0.19	6.22	1.03	0.17	7.36	0.79	0.7	0.35	0.08	0.18	0.07	0.89	1.54	8.09	1.43	6.87	3.77	0.35	0.1	3.7	0.14	0.05	0.22	0.13	0.21	0.42	0.21	0.07	48.43	1.26	0.63	359.79	1.47	353.98
TS-195	NA	NA	NA	NA	NA	NA	NA	NA	NA	NA	NA	NA	NA	NA	NA	NA	NA	NA	NA	NA	NA	NA	NA	NA	NA	NA	NA	NA	NA	NA	NA	NA	NA	NA	NA	NA	NA	NA	NA	NA	NA	NA	NA	NA	NA	NA	NA	NA	NA
TS-196	0.66	0.29	0.53	0.36	0.67	0.29	0.37	0.29	0.26	0.46	0.93	0.23	2.46	0.39	0.44	0.21	6.15	1.24	0.19	11.24	0.94	1.15	1	0.27	0.63	0.28	0.3	14.77	11.27	4.32	21.33	3.38	0.27	0.18	9.21	0.31	0.17	0.27	0.1	0.31	0.12	0.18	0.02	43.49	0.81	0.76	298.32	0.92	282.66
TS-197	NA	NA	NA	NA	NA	NA	NA	NA	NA	NA	NA	NA	NA	NA	NA	NA	NA	NA	NA	NA	NA	NA	NA	NA	NA	NA	NA	NA	NA	NA	NA	NA	NA	NA	NA	NA	NA	NA	NA	NA	NA	NA	NA	NA	NA	NA	NA	NA	NA
TS-198	NA	NA	NA	NA	NA	NA	NA	NA	NA	NA	NA	NA	NA	NA	NA	NA	NA	NA	NA	NA	NA	NA	NA	NA	NA	NA	NA	NA	NA	NA	NA	NA	NA	NA	NA	NA	NA	NA	NA	NA	NA	NA	NA	NA	NA	NA	NA	NA	NA
TS-199	NA	NA	NA	NA	NA	NA	NA	NA	NA	NA	NA	NA	NA	NA	NA	NA	NA	NA	NA	NA	NA	NA	NA	NA	NA	NA	NA	NA	NA	NA	NA	NA	NA	NA	NA	NA	NA	NA	NA	NA	NA	NA	NA	NA	NA	NA	NA	NA	NA
TS-200	4.12	1.46	1.12	0.13	0.12	0.41	1	0.69	1.69	0.73	4	0.64	3.2	0.99	1.05	0.7	4.18	0.35	0.25	12.49	0.9	1.3	0.94	0.09	4.83	1.81	0.33	4.46	11.09	14.65	26.74	1.5	0.48	0.1	32	0.37	2.99	0.51	0.55	0.48	6.1	0.26	0.1	90.6	1.49	0.6	642.11	3.98	610.92
TS-201	0.44	0.48	2.99	0.32	5.55	0.23	0.14	0.23	0.25	2.76	0.68	0.07	2.01	0.41	0.08	0.06	2.21	0.05	0.05	4.78	0.47	0.16	0.16	0.2	0.02	0.07	0.11	5.79	2.38	2.38	0.2	0.6	0.08	0.12	0.34	0.17	0.08	0.14	0.02	0.12	0.09	0.18	0.14	17.97	0.36	0.14	363.4	1.16	359.73
TS-202	1.62	0.83	0.7	0.38	0.44	0.09	0.3	0.42	0.81	0.49	0.45	0.19	0.77	0.21	0.46	0.07	0.26	0.1	0.15	7.97	0.43	0.22	0.22	0.05	0.11	0.09	0.21	2.78	1.73	2.33	9.92	2.88	0.12	0.07	17.96	0.66	0.16	0.2	0.11	0.24	1.04	0.22	0.1	70.54	0.73	0.85	306.63	1.66	284.24
TS-203	1.95	0.72	0.92	0.58	1.07	0.31	0.52	0.48	0.95	1.33	0.37	0.19	1.03	0.32	0.61	0.19	1.68	0.14	0.12	6.49	0.47	0.44	0.16	0.09	0.32	0.35	0.07	2.51	3.83	7.33	8.86	0.95	0.08	0.08	15.29	0.31	0.93	0.11	0.27	0.41	6.03	0.42	0.04	39.67	1.15	0.51	294.06	1.8	263.96
TS-204	NA	NA	NA	NA	NA	NA	NA	NA	NA	NA	NA	NA	NA	NA	NA	NA	NA	NA	NA	NA	NA	NA	NA	NA	NA	NA	NA	NA	NA	NA	NA	NA	NA	NA	NA	NA	NA	NA	NA	NA	NA	NA	NA	NA	NA	NA	NA	NA	NA
TS-205	0.45	0.28	0.59	0.27	0.59	0.17	0.29	0.45	1.24	2	1.34	0.19	2.55	0.26	0.34	0.05	6.2	0.26	0.14	11.35	0.95	0.71	0.44	0.14	0.12	0.12	3.16	4.76	30.25	5.45	8.75	4.33	0.34	0.12	3.4	0.37	0.1	0.35	0.06	0.11	0.49	0.2	0.21	23.67	0.54	0.14	350.58	1.27	320.22
TS-206	0.15	0.26	1.99	0.18	5.08	0.1	0.08	0.09	0.16	0.42	0.47	0.06	0.83	0.23	0.06	0.03	2.46	0.39	0.09	4.35	0.66	0.26	0.11	0.1	0.06	0.04	0.87	6.05	5.68	0.27	0.32	5.63	0.27	0.06	1.53	0.13	0.06	0.1	0.01	0.11	0.01	0.09	0.06	25.72	0.69	0.45	318.27	1.82	305.6
TS-208	NA	NA	NA	NA	NA	NA	NA	NA	NA	NA	NA	NA	NA	NA	NA	NA	NA	NA	NA	NA	NA	NA	NA	NA	NA	NA	NA	NA	NA	NA	NA	NA	NA	NA	NA	NA	NA	NA	NA	NA	NA	NA	NA	NA	NA	NA	NA	NA	NA
TS-209	NA	0.13	1.76	0.1	27.22	0.13	0.02	0.04	0.04	0.42	0.58	0.09	0.99	0.3	0.13	0.1	2.15	0.1	0.11	8.2	0.56	0.45	0.16	0.09	0.06	0.05	0.07	11.01	3.58	0.21	0.26	0.55	0.2	0.13	0.52	0.17	0.12	0.08	0.1	0.2	0.33	0.25	0.24	66.42	2.09	0.44	686.65	1.46	671.71
TS-210	NA	NA	NA	NA	NA	NA	NA	NA	NA	NA	NA	NA	NA	NA	NA	NA	NA	NA	NA	NA	NA	NA	NA	NA	NA	NA	NA	NA	NA	NA	NA	NA	NA	NA	NA	NA	NA	NA	NA	NA	NA	NA	NA	NA	NA	NA	NA	NA	NA
TS-211	0.6	0.24	2.91	0.3	5.69	0.38	0.06	0.23	0.14	0.78	0.16	NA	2.46	0.46	0.01	0.07	8.18	0.19	0.03	16.24	1.3	0.57	0.21	0.2	0.07	0.02	0.1	3.6	11.27	0.19	0.35	2.3	0.13	0.03	0.62	0.31	0.08	0.17	0.03	0.21	0.7	0.24	0.13	71.6	2.69	0.89	571.49	1.12	495.68
TS-212	0.38	0.13	4.77	0.17	12.14	0.24	0.25	1.01	0.22	0.77	0.55	0.17	3.76	0.73	0.16	0.28	5.86	0.15	0.3	13.41	1.08	1.04	0.2	0.08	0.2	0.07	2.68	46.8	18.78	2.59	3.05	12.22	1.07	0.04	11.07	0.45	0.29	0.25	0.16	0.65	0.57	0.24	0.38	89.29	2.75	0.85	905.21	1.38	894.72
TS-213	NA	NA	NA	NA	NA	NA	NA	NA	NA	NA	NA	NA	NA	NA	NA	NA	NA	NA	NA	NA	NA	NA	NA	NA	NA	NA	NA	NA	NA	NA	NA	NA	NA	NA	NA	NA	NA	NA	NA	NA	NA	NA	NA	NA	NA	NA	NA	NA	NA
TS-214	0.84	0.42	0.68	0.38	0.89	0.2	0.37	0.49	0.83	0.91	0.83	0.19	0.89	0.12	0.18	0.16	1.94	0.35	0.11	6.43	0.44	0.49	0.41	0.19	1.34	0.57	0.29	4.32	5.67	6.14	14.42	1.02	0.21	0.12	9.24	0.23	0.93	0.33	0.37	0.45	10.7	0.38	0.12	63.16	0.83	0.29	279.5	1.58	263.39
TS-215	2.37	1.16	0.76	0.64	0.88	0.29	0.48	0.58	1.47	0.64	1.21	0.26	2.28	0.34	0.53	0.21	4.09	1.17	0.3	7.44	0.75	1.02	0.82	0.19	1.5	0.59	0.34	21.39	10.34	6.57	20.25	1.82	0.22	0.11	9.79	0.3	0.32	0.22	0.25	0.24	0.85	0.25	0.06	60.1	1.15	0.74	379.31	3.41	345.03
TS-217	1.11	1	1.03	0.35	0.87	0.24	0.45	0.45	1	0.72	0.94	0.18	4.69	0.5	0.49	0.11	5.79	0.14	0.39	12.12	0.68	0.65	0.21	0.11	0.4	0.31	0.08	1.76	19.88	9.69	10.24	6.2	0.13	0.17	33.31	0.52	0.25	0.24	0.28	0.56	1	0.45	0.03	63.98	2.56	1.27	485.26	2.72	454.54
TS-218	NA	NA	NA	NA	NA	NA	NA	NA	NA	NA	NA	NA	NA	NA	NA	NA	NA	NA	NA	NA	NA	NA	NA	NA	NA	NA	NA	NA	NA	NA	NA	NA	NA	NA	NA	NA	NA	NA	NA	NA	NA	NA	NA	NA	NA	NA	NA	NA	NA
TS-219	1.24	1.29	0.49	0.3	1.08	0.43	0.54	0.58	1.31	1.56	1.21	0.42	4.94	0.39	0.61	0.1	10.01	0.24	0.47	16.39	2.72	0.47	0.63	0.13	0.31	0.27	0.56	2.13	19.48	10.9	9.04	4.59	0.17	0.22	31.21	0.44	0.16	0.37	0.05	0.4	0.23	0.34	0.1	78.88	1.98	2.84	613.19	0.6	597.81
TS-220	5.51	1.59	1.33	0.71	2.45	0.41	1.01	0.72	1.5	1.42	1.32	0.5	3.31	0.54	0.79	0.31	9.71	0.13	0.38	3.07	0.86	0.22	0.29	0.19	0.26	0.35	0.11	9.38	2.29	2.09	2.67	0.24	0.16	0.1	2.84	0.39	0.35	0.24	0.19	0.79	1.09	0.22	0.11	54.13	2.64	0.61	453.17	0.56	354.27
TS-221	0.97	0.09	3.37	0.03	5.3	0.25	0.14	0.05	0.12	0.44	0.35	0.01	0.69	0.19	0.1	0.04	0.33	0.11	0.08	8.7	0.74	0.37	0.08	0.1	0.01	0.01	0.09	3.43	4.77	4.77	1.44	12.36	0.2	0.07	3.63	0.3	0.03	0.29	0.06	0.2	0.5	0.19	0.08	62.51	2.08	1.03	430.07	3.14	399.79
TS-222	0.25	0.43	0.46	0.54	1.09	0.5	0.43	0.69	1.5	0.94	1.39	0.29	2.83	0.39	1	0.16	6.91	0.11	0.13	4.25	0.32	0.08	0.14	0.11	0.26	0.12	0.83	2.2	25.06	7.37	4.54	3.39	0.12	0.19	10.58	0.34	0.03	0.13	0.05	0.11	0.11	0.17	0.63	41.82	2.06	1.02	364.35	0.77	336.41
TS-223	0.79	0.12	2.43	0.39	4.89	0.92	0.34	0.4	0.33	0.5	1.09	0.18	1.36	0.72	0.18	0.24	0.32	0.24	0.24	12.41	0.55	0.33	0.22	0.32	0.07	0.03	0.08	3.26	2.31	0.52	0.65	6.51	0.07	0.17	4.97	0.12	0.04	NA	NA	0.38	0.13	0.15	0.14	62.6	2.27	0.86	574.47	1.5	540.9
TS-225	1.7	0.32	0.53	0.42	0.64	0.23	0.31	0.42	0.95	0.51	0.52	0.17	4.1	0.66	1.19	0.3	5.7	0.53	0.26	22.41	0.89	1.32	1.21	0.38	3.15	1.42	0.43	6.9	16.12	16.57	30.29	2.34	0.22	0.14	32.16	0.4	1.47	0.32	0.47	0.72	12.4	0.39	0.13	115.66	1.85	1.06	619.31	4.04	580.23
TS-226	NA	NA	NA	NA	NA	NA	NA	NA	NA	NA	NA	NA	NA	NA	NA	NA	NA	NA	NA	NA	NA	NA	NA	NA	NA	NA	NA	NA	NA	NA	NA	NA	NA	NA	NA	NA	NA	NA	NA	NA	NA	NA	NA	NA	NA	NA	NA	NA	NA
TS-227	0.66	0.41	0.38	0.23	0.4	0.15	0.22	0.3	0.44	0.28	0.59	0.1	1.68	0.27	0.43	0.09	1.52	0.18	0.11	8.98	0.72	0.61	0.33	0.12	0.55	0.29	0.72	4.03	10.27	12.76	15.64	3.75	0.21	0.09	26.58	0.36	1.35	0.25	0.4	0.3	4.57	0.37	0.04	53.43	1.35	0.56	294.29	1.09	261.12
TS-228	3.88	1.5	1.57	0.77	1.9	0.08	0.23	0.21	2.07	0.88	2.47	0.39	1.36	0.44	0.7	0.25	0.51	0.09	0.18	3.78	0.1	0.23	0.29	0.08	0.5	0.32	0.08	1.07	1.69	3.16	1.62	0.29	0.05	0.02	4.74	0.12	0.62	0.17	0.18	0.19	0.82	0.06	0.04	12.85	0.22	0.1	285.71	0.37	269.9
TS-229	0.51	0.35	0.85	0.53	1	0.29	0.28	0.4	0.95	0.78	0.63	0.2	1.91	0.3	0.77	0.09	4.02	0.14	0.11	4.14	0.46	0.14	0.18	0.14	0.05	0.04	0.87	1.94	7.9	0.86	3.34	3.3	0.15	0.09	5.6	0.24	0.03	0.12	0.07	0.15	0.32	0.15	0.04	52.82	0.6	0.62	233.18	0.47	210.38
TS-230	0.06	0.46	4.88	0.54	8.16	0.32	0.18	0.3	0.18	1.1	0.52	0.16	0.57	0.42	0.06	0.09	3.97	0.09	0.1	8.18	1.08	0.12	0.19	0.29	0.01	NA	0.07	6.49	7.2	7.2	0.5	4.19	0.09	0.15	1.39	0.37	0.08	0.22	0.04	0.14	0.23	0.29	0.15	85.33	2.75	1.3	1037.21	2.54	1033.21
TS-231	0.06	0.17	1.03	0.18	1.45	0.25	0.25	0.07	0.17	0.31	0.1	0	0.41	0.21	0.01	0.03	0.14	0.08	0.04	5.5	0.13	0.09	0.01	0.06	0.01	0	0.03	1.06	4.64	4.64	0.39	1.15	0.08	0.03	0.54	0.2	0.11	0.17	0.39	0.11	2.26	0.37	0.01	26.35	0.6	0.33	165.83	0.9	137.88
TS-232	2.82	0.08	0.27	0.16	0.26	0.1	0.17	0.67	1.43	1.03	0.81	0.29	2.27	0.52	0.66	0.19	2.89	0.89	0.23	4.93	0.13	0.28	0.75	0.32	1.35	0.47	0.11	27.58	2.29	2.04	7.56	0.99	0.03	0.04	6.8	0.15	0.91	0.45	0.33	0.14	2.85	0.14	0.52	65.4	0.87	0.37	480.4	1.4	443.57
TS-233	1.27	0.05	0.93	0.81	1.11	0.47	0.54	0.94	1.79	2.03	1.67	0.57	2.41	0.45	0.16	0.04	2.64	0.16	0.22	8.59	0.98	0.22	0.43	0.12	0.19	0.13	0.38	0.84	11.35	2.93	6.95	4.13	0.17	0.11	11.44	0.2	0.02	0.15	0.03	0.18	0.36	0.28	0.03	37.73	1.28	1	364.62	1.45	361.84
TS-234	0.16	0.06	1.51	0.11	3.62	0.07	0.02	0.02	0.04	0.39	0.79	0.22	3.38	0.57	0.15	0.27	4.92	0.1	0.2	3.62	1.02	0.34	0.18	0.71	0.05	0.03	0.05	14.81	9.55	9.55	1.52	1.42	0.08	0.29	0.45	0.28	0.11	0.27	0.06	0.08	0.02	0.16	0.14	35.38	0.94	0.52	760.71	3.59	776.07
TS-235	0.37	0.45	0.98	0.16	0.25	0.11	0.17	0.2	0.54	0.28	0.25	0.11	1.65	0.21	0.32	0.1	1.23	0.23	0.12	14.94	6.23	0.53	0.37	0.1	1	0.44	0.94	2.41	7.24	12.03	10.82	2.91	0.12	0.03	21.11	0.48	1.14	0.23	0.3	0.24	5.66	0.42	0.12	31.84	1.18	0.31	238.91	0.43	220.23
TS-236	0.07	NA	1.74	0.12	3.97	0.05	0.11	0.11	0.02	0.43	0.23	0.09	0.03	0.16	0.12	0.04	1.72	0.03	0.07	4.5	1.12	0.12	0.12	0.08	0.06	0.03	0.07	0.66	0.23	0.01	0.01	0.11	0.03	0.03	0.04	0.16	0.06	0.17	0.02	0.05	5.17	0.96	0.83	30.97	2.2	1.32	399.97	1.62	386.01
TS-237	1.76	0.77	1.06	0.4	0.61	0.14	0.38	0.44	0.67	1.39	1.08	0.19	0.88	0.25	0.55	0.18	1.16	0.64	0.17	9.94	0.52	1.09	0.85	0.18	1.97	0.76	0.4	1.81	6.09	9.51	18.6	1.89	0.19	0.04	22.23	0.32	1.55	0.24	0.37	0.38	9.73	0.44	0.02	64.24	0.7	0.63	322.59	1.04	314.07
TS-238	0.88	0.23	0.38	0.21	0.36	0.21	0.25	0.32	0.66	0.22	0.3	0.13	0.71	0.19	0.23	0.05	0.77	0.04	0.24	3.47	0.1	0.67	0.26	0.06	0.24	0.29	NA	2.02	2.36	3.18	3.07	1.27	0.04	0.06	15.41	0.07	0.17	0.09	0.18	0.18	1.23	0.13	0.01	32.23	0.55	0.22	353.17	3.28	339.7
TS-239	2.67	0.49	0.72	0.43	1.49	0.19	0.54	0.5	0.59	0.83	1.11	0.26	0.87	0.49	0.58	0.49	1.92	0.22	0.21	13.58	0.76	1.33	0.99	0.17	3.91	1.36	0.48	1.44	6.09	8.62	20.77	0.94	0.28	0.1	17.28	0.36	1.31	0.17	0.44	0.48	10.37	0.38	0.07	42.66	0.59	0.36	356.66	0.55	350.28
TS-240	1.56	0.96	0.93	0.61	1.3	0.31	0.51	0.55	1.17	1.5	1.4	0.23	2.69	0.31	0.72	0.22	3.35	0.23	0.28	11.54	1.11	0.55	0.5	0.33	0.45	0.24	0.44	2.21	7.79	6.87	7.49	6.05	0.32	0.25	35.1	0.36	0.19	0.39	0.07	0.13	0.12	0.27	0.04	56.37	2.66	1.75	523.52	3.01	523.06
TS-241	0.21	0.1	1.43	0.46	4.63	0.36	0.15	0.08	0.16	0.83	0.53	0.02	0.92	0.5	0.16	0.09	1.49	0.18	0.05	3.68	0.32	0.37	0.04	0.19	0.03	0.1	0.11	5.98	3.35	0.53	0.38	2.71	0.17	0.06	3.24	0.17	0.09	0.11	0.06	0.2	0.36	0.17	0.23	15.24	0.28	0.22	280.27	0.44	226.74
TS-242	0.41	0.1	1.89	0.28	3.29	0.32	0.09	0.09	0.24	0.55	0.2	0.06	1.54	0.4	0.08	0.12	3.14	0.77	0.04	7.58	0.39	0.58	0.11	0.23	0.08	0.06	0.6	3.04	7.06	7.06	0.99	1.66	0.14	0.07	0.54	0.23	0.08	0.17	0.03	0.37	0.16	0.18	0.2	45.13	0.81	0.51	307.52	1.01	281.1
TS-243	0.35	0.68	NA	0.28	0.49	0.19	0.29	0.32	0.84	0.41	0.5	0.14	2.62	0.14	0.22	0.06	2.23	0.11	0.14	8.84	0.3	0.44	0.47	0.06	0.29	0.32	0.11	22.61	15.34	9.72	29.45	1.85	0.11	0.43	30.38	0.16	0.49	0.16	0.24	0.91	4.68	0.83	0.02	70.84	1.42	1.26	208.06	1.37	177.13
TS-244	NA	NA	NA	NA	NA	NA	NA	NA	NA	NA	NA	NA	NA	NA	NA	NA	NA	NA	NA	NA	NA	NA	NA	NA	NA	NA	NA	NA	NA	NA	NA	NA	NA	NA	NA	NA	NA	NA	NA	NA	NA	NA	NA	NA	NA	NA	NA	NA	NA
TS-245	0.53	0.15	2.14	0.48	7.01	0.34	0.13	0.12	0.31	0.59	1.1	0.08	1.69	0.53	0.19	0.16	3.11	1.08	0.09	7.06	0.29	0.71	0.11	0.13	0.07	0.08	1.47	2.46	4.16	4.16	1.16	1.9	0.21	0.05	0.96	0.33	0.15	0.14	0.28	0.14	1.25	0.16	0.1	27.33	0.3	0.14	249.48	0.87	217.57
TS-246	0.19	0.04	2.77	0.39	4.61	0.37	0.1	0.15	0.34	0.39	0.88	0.14	1.62	0.56	0.24	0.21	3.48	1.36	0.09	7.19	0.42	1.21	0.19	0.16	0.14	0.1	1.4	1.63	7.51	0.53	3.13	2.28	0.38	0.07	3.2	0.21	0.16	0.16	0.35	0.15	1.32	0.23	0.75	29.06	0.23	0.17	341.3	1.2	307.05
TS-247	1.35	0.52	0.53	0.42	0.88	0.16	0.43	0.36	0.82	1.04	0.64	0.24	1.63	0.31	0.5	0.27	4.75	0.2	0.18	11.68	0.9	1.22	0.64	0.16	0.93	0.81	0.28	5.14	19.94	16.11	19.13	3.59	0.38	0.14	24.53	0.34	1.07	0.24	0.64	0.24	5.38	0.39	0.05	55.23	0.84	0.46	335	0.86	287.2
TS-248	0.8	0.5	1.07	0.5	1.92	0.73	0.4	0.69	1.03	0.79	0.51	0.52	1.75	0.36	0.73	0.29	2.12	0.33	0.43	17.3	1.12	0.59	0.4	0.33	0.23	0.17	0.98	14.04	17.81	13.95	7.94	9.99	0.25	0.27	47.65	0.37	0.28	0.66	0.14	0.22	0.64	0.37	0.04	67.95	3.23	0.4	581.73	1.17	506.89
TS-249	0.2	0.16	1.41	0.14	4.27	0.33	0.15	0.11	0.34	0.59	0.78	0.04	2.65	0.3	0.11	0.03	5.04	0.18	0.05	5.43	0.48	0.21	0.08	0.15	0.04	0.12	0.56	2.12	7.72	7.72	0.2	1.66	0.15	0.08	0.64	0.17	0.06	0.17	0.07	0.09	NA	0.13	1.65	20.13	0.53	0.18	277.65	0.41	260.42
TS-250	0.34	0.52	0.4	0.2	0.51	0.26	0.19	0.23	0.65	0.89	0.49	0.11	2.07	0.14	0.4	0.04	3.46	0.21	0.14	7.19	1.5	0.38	0.2	0.13	0.07	0.04	1.58	2.51	11.91	2.36	9.31	8.53	0.3	0.31	11.56	0.27	0.09	0.32	0.06	0.22	0.14	0.25	0.05	45.54	1.05	0.98	265.67	1.86	253.69
TS-251	NA	NA	NA	NA	NA	NA	NA	NA	NA	NA	NA	NA	NA	NA	NA	NA	NA	NA	NA	NA	NA	NA	NA	NA	NA	NA	NA	NA	NA	NA	NA	NA	NA	NA	NA	NA	NA	NA	NA	NA	NA	NA	NA	NA	NA	NA	NA	NA	NA
TS-252	2.67	1.39	1.64	0.89	1.41	0.42	0.77	0.73	1.32	0.49	0.98	0.28	1.5	0.6	0.71	0.36	2.38	0.21	0.31	2.06	0.09	0.64	0.3	0.31	0.33	0.27	0.01	3.26	2.28	2.79	3.6	1.16	0.03	0.24	11.92	0.4	0.48	0.15	0.12	0.27	1.06	0.17	0.34	27.54	0.54	0.39	411.82	0.61	380.95
TS-253	0.8	0.8	0.52	0.33	1.25	0.2	0.36	0.35	0.97	0.5	1.17	0.22	2.92	0.33	0.45	0.18	4.06	0.48	0.14	8.71	0.6	1.07	0.5	0.13	0.75	0.64	1.05	1.64	10.7	10.04	13.38	2.92	0.33	0.1	9.22	0.29	0.47	0.19	0.59	0.13	2.81	0.42	0.04	34.27	0.75	0.43	248.36	1.14	211.75
TS-254	0.95	0.54	0.64	0.17	0.73	0.11	0.26	0.29	0.85	1.43	0.52	0.12	1.76	0.17	0.31	0.05	4.36	0.14	0.11	4.49	0.57	0.24	0.16	0.15	0.06	0.09	0.53	2.65	7.2	2.23	1.66	1.74	0.11	0.09	3.83	0.13	0.07	0.12	0.04	0.11	0.05	0.11	0.06	28.87	0.56	0.48	177.86	0.4	148.61
TS-255	0.94	0.17	2.08	0.33	3.67	0.59	0.16	0.05	0.13	0.92	0.57	0.04	0.71	0.45	0.1	0.17	0.11	0.37	0.04	5.7	0.31	0.52	0.09	0.05	0.04	0.06	1.07	3.39	2.96	0.35	0.69	3.6	0.16	0.04	4.24	0.37	0.16	0.17	0.13	0.4	1.21	0.13	0.44	40.88	0.47	0.35	337.96	0.74	269.92
TS-256	0.33	0.23	3.63	0.15	5.47	0.15	0.1	0.08	0.22	0.5	0.6	0.03	0.53	0.24	0.06	0.01	2.29	0.02	0.06	4.26	0.87	0.1	0.02	0.11	0.05	0.01	0.03	0.47	0.9	0.9	0.02	0.11	0.03	0.05	0.01	0.13	0.02	0.14	0.02	0.05	0.44	0.28	0.34	19.69	1.79	0.96	239.93	0.67	214.76
TS-257	0.41	0.97	0.9	0.78	1.67	0.52	0.64	0.95	1.86	1.08	1.45	0.45	3.45	0.63	1.27	0.08	7.9	0.17	0.28	9.17	0.82	0.25	0.36	0.28	0.17	0.08	0.02	4.77	10.4	1.25	0.86	0.98	NA	0.09	2.44	0.3	0.11	0.21	0.1	0.09	0.46	0.15	0.36	91.58	1.39	1.01	474.76	0.24	430.95
TS-258	NA	NA	NA	NA	NA	NA	NA	NA	NA	NA	NA	NA	NA	NA	NA	NA	NA	NA	NA	NA	NA	NA	NA	NA	NA	NA	NA	NA	NA	NA	NA	NA	NA	NA	NA	NA	NA	NA	NA	NA	NA	NA	NA	NA	NA	NA	NA	NA	NA
TS-259	0.33	0.08	1.32	0.08	3.55	0.42	0.25	0.09	0.15	0.56	0.75	0.16	2.01	0.54	0.17	0.13	3.48	0.26	0.05	7.94	0.38	0.28	0.03	0.31	0.08	0.06	0.25	3.11	3.03	0.23	1.03	1.22	0.1	0.14	0.72	0.3	0.08	0.19	0.04	0.13	0.01	0.3	0.31	39.37	0.36	0.33	453.92	1.09	484.73
TS-260	0.73	0.55	0.34	0.18	0.64	0.11	0.23	0.31	0.73	0.69	0.3	0.16	2.57	0.17	0.33	0.06	4	0.24	0.06	6.37	0.6	0.47	0.18	0.09	0.24	0.17	0.14	3.61	8.19	3.56	8.37	1.78	0.19	0.06	5.98	0.2	0.14	0.13	0.22	0.53	0.54	0.15	0.08	38.66	0.84	0.48	255.86	0.27	250.47
TS-261	0.03	0.06	2.17	0.22	10.45	0.5	0.38	0.41	0.32	1.39	1.04	0.19	1.72	1.88	0.22	0.24	4.01	0.3	0.25	21.97	0.86	0.53	0.1	0.48	0.13	0.06	0.11	55.79	5.21	5.21	0.62	0.13	0.03	0.02	0.06	0.13	NA	0.12	0.05	0.23	0.27	0.28	0.05	71.29	1.95	1.12	756.72	2.02	737.09
TS-262	0.06	0.15	2.59	0.19	9.62	0.15	0.28	0.21	0.29	0.88	0.19	0.23	0.05	0.27	0.09	0.21	2.75	0.05	0.25	2.03	0.73	0.13	0.05	0.09	0.04	0.04	0.08	2.6	0.67	0.02	0.06	0.14	0.12	0.06	NA	0.17	0.03	0.05	0.01	0.07	NA	0.03	0.31	14.46	0.94	0.35	512.63	1.71	498.87
TS-263	2.66	0.98	1.16	0.56	1.67	0.22	0.52	0.59	1.12	2.55	0.65	0.25	1.24	0.54	0.59	0.38	3.72	0.6	0.24	21.07	0.77	1.09	0.91	0.36	1.91	0.92	0.34	4.84	9.24	16.67	22.22	1.7	0.18	0.13	24.92	0.61	1.07	0.42	0.46	0.37	6.83	0.42	0.44	61.93	1.03	0.39	454.8	0.56	439.28
TS-264	0.1	0.15	1.84	0.2	2.96	0.09	0.02	0.02	0.05	0.28	0.15	0.01	1.03	0.31	0.03	0.03	0.58	0.48	0.14	4.75	0.63	0.94	0.12	0.12	0.04	0.04	0.68	8.31	10.65	10.65	1.42	5.97	0.17	0.06	2.97	0.27	0.01	0.1	0.19	0.13	0.63	0.11	1.07	39.31	0.6	0.47	334.26	4.31	333.68
TS-265	0.15	0.33	2.2	0.14	4.36	0.08	0.11	0.06	0.08	0.7	0.04	NA	0.24	0.18	0.03	0.18	1.12	0.07	0.11	30.94	1.79	0.74	0.25	0.37	0.03	0.01	0.02	3.65	7.46	7.46	0.39	0.24	0.41	0.06	0.02	0.53	0.1	0.25	0.05	0.2	2.58	0.75	0.75	101.45	9.42	1.03	1194.66	2.69	1141.17
TS-266	0.55	0.56	0.65	0.47	1.05	0.43	0.46	0.46	1.03	0.62	0.65	0.25	1.95	0.27	0.77	0.06	3.4	0.08	0.2	5.89	0.36	0.16	0.14	0.18	0.05	0.04	0.95	5.01	4.39	1.29	0.94	1.74	0.1	0.08	3.17	0.17	0.05	0.12	0.07	0.12	0.15	0.2	0.05	54.15	0.52	0.38	233.51	0.56	204.88
TS-267	1.96	0.91	0.39	0.56	0.72	0.2	0.37	0.41	0.95	0.59	0.72	0.16	3.97	0.34	0.55	0.07	4.32	0.1	0.18	5.82	0.54	0.39	0.26	0.24	0.15	0.14	0.31	7.45	8.72	7.36	11.35	2.63	0.13	0.12	23.38	0.26	0.15	0.24	0.09	0.07	0.11	0.17	0.05	31.31	1.24	0.17	284.34	0.59	261
TS-268	2.34	0.94	1.01	0.48	2.41	0.51	0.94	0.65	1.4	5.3	4.02	0.53	3.73	0.81	1.49	0.92	11.16	0.72	0.39	17.17	1.34	1.45	1.31	0.31	1.66	1.29	0.35	10.06	9.6	3.54	8.89	0.86	0.08	0.2	5.86	0.41	0.49	0.25	0.14	0.27	0.86	0.37	0.1	95.64	1.98	0.84	530.96	0.94	432.4
TS-269	1.2	0.22	0.22	0.13	0.19	0.17	0.21	0.21	0.52	0.59	0.73	0.27	2.1	0.5	0.47	0.35	5.13	0.33	0.19	7	0.67	0.99	0.65	0.27	3	1.42	0.2	3.95	10.57	4.91	11.76	1.04	0.04	0.09	16.06	0.37	1.82	0.31	0.65	1.24	8.93	0.14	0.05	52.83	0.67	0.18	384.22	1.89	349.5
TS-270	0.89	0.14	3.79	0.3	23.05	0.52	0.35	0.11	0.23	0.38	0.87	0.02	2.49	0.4	0.1	0.05	8.15	0.93	0.06	17.23	1.23	1.27	0.19	0.12	0.09	0.06	3.57	1.66	17.25	1.1	2.73	7.14	0.51	0.05	3.8	0.21	0.08	0.18	0.2	0.28	0.31	0.22	0.11	42.38	1.05	0.39	372.43	3.33	369.2
TS-271	4.25	1.69	1.68	1.42	1.12	0.72	0.95	0.87	1.44	1.97	1.38	0.39	2.43	0.71	0.54	0.58	6.08	0.21	0.55	9.09	0.79	0.54	0.31	0.29	0.52	0.55	0.12	23.74	9.92	10.26	13.63	2.51	0.44	0.33	22.46	0.58	0.63	0.37	0.31	0.68	0.65	0.33	0.2	75.51	1.39	1.78	576.11	2.66	405.97
TS-272	0.08	0.09	3.44	0.17	5.83	0.16	0.12	0.1	0.13	0.27	0.25	0.04	1.01	0.5	NA	0.03	5.67	0.45	0.01	11.32	0.97	0.82	0.13	0.02	0.04	0.01	0.17	4.76	13.71	0.71	2.33	3.95	0.18	0.04	2.14	0.37	0.04	0.13	0.07	0.23	0.41	0.32	0.18	88.6	1.23	1.12	629.03	1.15	588.97
TS-273	0.18	0.38	0.01	0.3	0.77	0.14	0.23	0.33	0.73	0.98	0.6	0.16	1.56	0.18	0.38	0.06	2.14	0.12	0.07	3.83	0.21	0.15	0.08	0.02	0.1	0.09	0.74	1.78	10.05	0.91	3.6	1	0.24	0.08	0.74	0.12	0.02	0.14	0.04	0.16	0.21	0.38	0.02	27.67	0.38	0.39	138.71	0.68	134.87
TS-274	0.77	0.27	0.44	0.26	0.42	0.22	0.32	0.37	0.68	0.23	0.3	0.19	0.64	0.31	0.13	0.08	2.05	0.37	0.16	4.25	0.09	0.68	0.42	0.1	0.71	0.54	0.1	2.5	1.51	1.39	4.69	0.54	0.03	0.01	3.36	0.09	0.44	0.07	0.4	0.29	1.99	0.08	0.03	58.71	0.52	0.25	330.33	0.75	297.83
TS-276	0.18	0.33	1.72	0.43	4.89	0.3	0.08	0.05	0.29	0.44	0.65	0.03	1.42	0.4	0.03	0.08	6.93	0.85	0.17	10.07	1.18	0.75	0.3	0.16	0.2	0.09	0.63	3.8	8.23	0.92	5.41	2.66	0.47	0.13	2.74	0.41	0.04	0.21	0.05	0.23	0.17	0.1	0.04	63.15	0.9	0.55	476.72	1.07	445.86
TS-277	NA	NA	NA	NA	NA	NA	NA	NA	NA	NA	NA	NA	NA	NA	NA	NA	NA	NA	NA	NA	NA	NA	NA	NA	NA	NA	NA	NA	NA	NA	NA	NA	NA	NA	NA	NA	NA	NA	NA	NA	NA	NA	NA	NA	NA	NA	NA	NA	NA
TS-278	1.2	0.45	5.09	0.69	9.7	0.76	0.29	0.23	0.8	1.24	2.2	0.44	4.51	0.82	0.3	0.28	11.9	1.9	0.11	13.57	0.98	1.46	0.2	0.44	0.16	0.06	2.15	6.66	15.37	0.36	1.59	3.55	0.17	0.05	1.41	0.12	0.01	0.16	0.01	0.13	0.08	0.28	0.88	67.95	1.83	0.77	698.8	3.19	684.84
TS-280	0.55	0.84	0.92	0.63	1.57	0.42	0.31	0.49	0.88	1.33	0.76	0.34	2.74	0.35	0.45	0.04	4.71	0.24	0.24	5.32	1.23	0.41	0.4	0.22	0.1	0.03	0.77	1.88	17.73	0.47	2.47	3.74	0.14	0.21	0.85	0.18	0.09	0.26	0.05	0.15	0.04	0.12	0.05	52.28	0.79	0.91	391.9	2.7	363.89
TS-281	1.78	0.54	0.65	0.43	0.72	0.15	0.31	0.4	0.6	0.6	0.16	0.14	1.33	0.25	0.48	0.03	1.82	0.05	0.08	4.46	0.27	0.12	0.13	0.14	0.09	0.07	0.19	2.61	4.86	5.12	8.67	2.5	0.07	0.11	17.61	0.27	0.26	0.24	0.2	0.15	0.81	0.18	0.07	50.35	1.21	0.61	235.64	2.04	214.62
TS-282	NA	NA	NA	NA	NA	NA	NA	NA	NA	NA	NA	NA	NA	NA	NA	NA	NA	NA	NA	NA	NA	NA	NA	NA	NA	NA	NA	NA	NA	NA	NA	NA	NA	NA	NA	NA	NA	NA	NA	NA	NA	NA	NA	NA	NA	NA	NA	NA	NA
TS-283	0.51	1.06	0.95	0.39	6.53	0.38	0.12	0.14	0.19	0.48	0.58	0.05	1.78	0.28	0.01	0.06	4.42	0.14	0.11	7.54	0.7	0.43	0.27	0.15	0.22	0.25	0.78	10.17	20.58	9.09	8.8	5.04	0.22	0.1	18.74	0.31	0.44	0.15	0.36	0.31	1.65	0.31	0.05	26.54	1.43	0.72	228.98	1.99	189.55
TS-284	0.25	0.09	2.94	0.89	5.86	0.21	0.17	0.21	0.54	1.4	1.33	0.31	2.88	0.68	0.07	0.07	9.13	0.05	0.09	10.98	0.81	0.06	0.23	0.25	0.08	0.04	0.57	9.52	11.27	11.27	0.06	1.96	0.05	0.08	0.11	0.15	0	0.12	0.01	0.07	0.61	0.34	0.2	51.75	2.38	1.74	583.06	12.88	619.25
TS-285	0.04	0.07	3.15	0.06	6.49	0.09	0.09	NA	0.06	3.46	0.08	NA	0.48	0.94	0.06	0.06	1.22	0.2	0.11	23.69	4.35	0.4	0.16	0.37	0.13	0.14	0.04	0.98	5.25	0.04	0.82	0.22	0.28	0.1	0.02	0.28	0.05	0.29	0.04	0.14	0.92	0.25	0.34	58.96	2.75	1.16	1058.89	4.83	1098.19
TS-286	0.36	0.11	1.65	0.22	5.66	0.44	0.25	0.18	0.3	1.17	0.97	0.13	1.85	0.74	0.09	0.09	3.85	0.24	0.07	8.54	0.42	0.51	0.09	0.09	0.11	0.1	1.61	1.13	7.34	0.34	0.56	3.83	0.13	0.09	1.84	0.3	0.13	0.2	0.04	0.16	0.14	0.09	0.02	29.35	0.58	0.18	416.05	2.96	399.66
TS-287	1.07	0.41	0.16	0.07	0.14	0.07	0.06	0.3	0.48	0.4	3.34	0.13	0.55	0.21	0.39	0.24	0.33	0.44	0.31	12.95	0.5	1.03	1.15	0.15	0.99	0.46	0.27	7.71	7.66	15.22	10.32	3.76	0.24	0.06	35.46	0.27	2.09	0.19	0.29	0.42	7.93	0.51	0.05	39.33	1.01	0.54	348.87	2.52	337.55
TS-288	NA	NA	NA	NA	NA	NA	NA	NA	NA	NA	NA	NA	NA	NA	NA	NA	NA	NA	NA	NA	NA	NA	NA	NA	NA	NA	NA	NA	NA	NA	NA	NA	NA	NA	NA	NA	NA	NA	NA	NA	NA	NA	NA	NA	NA	NA	NA	NA	NA
TS-289	0.77	0.32	0.53	0.33	0.46	0.4	0.4	0.47	0.98	0.63	0.61	0.12	2.25	0.34	0.22	0.06	5.51	0.16	0.1	5.4	0.76	0.37	0.26	0.16	0.09	0.1	1.73	2.43	12.87	1.81	1.94	1.87	0.21	0.11	1.99	0.21	0.04	0.16	0.04	0.09	0.19	0.15	0.62	30.07	0.6	0.27	286	1.34	241.79
TS-290	0.39	0.4	0.5	0.29	0.41	0.06	0.06	0.17	0.28	0.27	0.28	0.09	1.33	0.1	0.42	0.07	1.84	0.04	0.06	5.44	0.37	0.28	0.16	0.11	0.09	0.1	0.38	5	13.28	8.87	6.86	4.24	0.14	0.17	27.27	0.18	0.3	0.24	0.2	0.19	1	0.26	0.05	31.63	1.64	1.17	277.45	1.39	266.3
TS-291	0.82	0.5	2.96	0.61	4.15	0.49	0.11	0.08	0.43	0.8	1.64	0.19	1.96	0.57	0.14	0.27	4.58	0.73	0.18	7.92	0.43	0.85	0.23	0.15	0.1	0.13	1.52	5.74	7.23	0.4	1.05	2.02	0.38	0.13	1.94	0.29	0.32	0.19	0.67	0.15	3.06	0.37	0.19	56.42	0.77	0.33	415.25	1.85	352.13
TS-292	0.12	0.38	4	0.39	5.82	0.15	0.23	0.22	0.28	0.85	0.68	0.35	1.05	0.33	0.34	0.26	4.69	0.23	0.12	7.43	0.74	0.4	0.19	0.09	0.03	0.06	0.1	2.8	6.61	6.61	0.24	1.2	0.04	0.13	0.27	0.23	0.07	0.14	0.05	0.07	0.04	0.13	0.14	58.15	1.65	0.62	522.94	0.63	482.25
TS-293	3.22	1.04	1.18	0.48	0.75	0.16	0.58	0.6	1.63	0.32	1.28	0.31	1.94	0.49	0.51	0.21	2.14	0.2	0.11	9.44	0.54	0.66	0.62	0.04	1.72	0.97	0.14	3.6	8.41	15.64	14.13	1.31	0.07	0.1	33.18	0.43	1.38	0.3	0.4	0.73	9.15	0.51	0.07	68.38	0.87	0.81	410.14	2.66	418.34
TS-294	1.4	0.28	3.05	0.26	4.67	0.18	0.07	0.19	0.18	0.21	1.33	0.12	1.53	0.26	0.01	0.07	8.36	0.12	0.11	4.62	0.97	0.42	0.39	0.12	0.39	0.29	0.28	6.26	12.68	4.09	7.26	1.54	0.18	0.12	9.36	0.21	0.06	0.18	0.07	0.14	0.15	0.14	0.02	25.71	0.61	0.41	320.56	1.07	297.2
TS-295	0.29	0.24	2.24	0.32	4.75	0.3	0.07	0.04	0.08	0.52	0.53	0.09	2.06	0.36	0.11	0.09	7.65	0.57	0.08	10.91	1.21	0.54	0.17	0.13	0.1	0.1	0.82	3.2	12.54	12.54	3.35	5.41	0.22	0.26	2.23	0.25	0.03	0.13	0.04	0.14	0.46	0.25	0.09	90.69	1.61	0.98	556.42	3.58	564.16
TS-296	NA	NA	NA	NA	NA	NA	NA	NA	NA	NA	NA	NA	NA	NA	NA	NA	NA	NA	NA	NA	NA	NA	NA	NA	NA	NA	NA	NA	NA	NA	NA	NA	NA	NA	NA	NA	NA	NA	NA	NA	NA	NA	NA	NA	NA	NA	NA	NA	NA
TS-297	1.99	0.86	0.6	0.38	0.97	0.17	0.42	0.47	0.81	0.6	0.67	0.27	2.91	0.31	0.59	0.1	4.41	0.13	0.17	8.87	0.73	0.47	0.29	0.09	0.63	0.38	0.12	1.35	6.26	7.52	11.48	0.94	0.02	0.12	11.76	0.26	0.34	0.14	0.21	0.2	1.32	0.15	0.03	34.04	0.6	0.19	252.63	1.81	227.47
TS-298	0.47	0.45	0.57	0.36	0.6	0.29	0.41	0.53	0.96	0.7	0.83	0.26	1.07	0.45	0.65	0.17	1.84	0.28	0.11	6.32	0.19	0.52	0.18	0.11	0.2	0.2	NA	3.7	7.61	3.67	5.17	1.3	0.21	0.1	6.14	0.27	0.62	0.12	0.46	0.16	5.2	0.39	0.1	47.96	0.97	0.59	283.16	1.99	264.28
TS-299	2.03	0.94	1.37	0.62	1.47	0.34	0.7	0.65	1.16	2.32	1.8	0.26	1.9	0.45	0.62	0.41	4.06	0.2	0.35	12.94	1.11	0.59	0.7	0.26	0.38	0.33	0.48	2.81	7.38	8.12	8.26	2.38	0.17	0.26	24.73	0.42	0.29	0.36	0.19	0.18	0.52	0.26	0.17	71.5	2.29	0.92	479.17	0.47	431.45
TS-300	0.44	0.15	0.21	0.13	0.2	0.11	0.08	0.09	0.14	0.27	0.56	0.3	1.74	0.32	0.61	0.15	0.95	0.01	0.06	2.07	0.12	0.09	0.31	0.11	0.2	0.03	0	2.76	1.28	2.07	1.94	1.03	0.01	0.02	13.89	0.07	0.09	0.07	0.17	0.24	0.49	0.08	0.03	68.46	0.84	0.25	307.55	0.5	255.27
TS-301	1.39	1.41	0.37	0.18	0.4	0.26	0.18	0.64	1.43	1.21	1.03	0.47	3.14	0.67	0.62	0.23	5.83	0.17	0.37	7.67	0.26	0.41	0.39	0.2	0.21	0.2	0.14	3.54	3.87	1.04	2.54	0.64	0.01	0.21	5.11	0.47	0.19	0.08	0.14	0.48	2.15	0.44	0.14	99	1.72	1.04	613.29	1.62	561.8
TS-302	1.19	1.02	1.38	0.69	0.12	0.19	0.37	0.4	0.8	0.25	0.41	0.13	1.61	0.33	0.47	0.1	0.43	0.1	0.15	4.61	0.53	0.62	0.19	0.11	0.25	0.51	0.71	2.18	4.48	5.03	7.05	2.23	0.26	0.11	21.37	0.43	1.33	0.33	0.35	0.27	4.52	0.42	0.46	55.8	0.82	0.43	340.77	2.11	320.21
TS-303	0.93	0.8	2.75	0.52	5.53	0.7	0.21	0.18	0.33	1.58	0.99	0.2	2.2	0.47	0.27	0.28	6.51	0.25	0.35	8.77	1.86	0.39	0.86	0.43	0.52	0.37	0.69	2.29	15.54	3.64	15.84	2.64	0.2	0.24	23.86	0.43	0.13	0.36	0.08	0.27	0.35	0.42	0.34	67.17	1.36	1.01	360.63	1.73	318.61
TS-304	0.05	0.04	0.55	0.1	1.46	0.08	0.04	0.05	0.1	0.31	0.24	0	0.62	0.18	0.02	0.01	0.9	0.06	0	4.01	0.14	0.11	0.02	0.08	0.02	0	1.11	1.62	2.67	2.67	0.09	5.16	0.07	0.03	1.22	0.24	0.03	0.17	0.09	0.11	0.34	0.12	0.05	28.22	0.67	0.54	148.35	1.28	137.01
TS-306	0.2	0.14	1.48	0.09	2.76	0.18	0.02	0.03	0.45	1.77	1.04	0.03	2.22	0.45	0.14	0.12	11.34	0.5	0.08	22.57	1.54	0.58	0.16	0.27	0.12	0.05	0.16	4.28	6.15	0.33	0.51	1.71	0.44	0.19	0.52	0.36	0.04	0.27	0.05	0.21	0.17	0.14	0.1	43.01	0.6	0.38	463.95	3.55	435.01
TS-307	0.42	0.15	1.9	0.16	3.81	0.17	0.03	0.06	0.06	0.42	1.08	0.42	1.75	0.62	0.17	0.13	7.35	0.88	0.2	15.92	1.19	1.11	0.2	0.26	0.08	0.09	0.8	2.06	7.86	0.72	2.17	4.79	0.28	0.14	1.64	0.45	0.09	0.15	0.05	0.17	0.22	0.24	0.13	51.01	1.77	0.98	521.2	1.28	489.01
TS-308	1.41	0.5	0.37	0.25	0.53	0.08	0.24	0.23	0.56	0.73	0.45	0.14	0.93	0.17	0.34	0.14	1.97	0.45	0.11	9.81	0.38	0.86	0.79	0.09	3.46	0.9	0.33	2.62	7.02	6.57	11.45	1.47	0.19	0.08	14.77	0.27	1.35	0.18	0.37	0.25	8.55	0.42	0.35	46.32	0.5	0.25	244.99	1.04	234.74
TS-309	0.45	0.18	2.6	0.09	5.71	0.25	0.05	0.04	0.05	1.38	0.03	0.03	0.95	0.23	0.14	0.09	7.09	0.56	0.15	17.74	1.46	1.81	0.31	0.47	0.19	0.23	1.07	4.87	6.53	0.72	4.6	2.16	0.12	0.18	0.92	0.44	0.06	0.17	0.08	0.13	0.07	0.22	2.37	90.88	0.76	1.17	823.81	1.28	829.08
TS-310	3.06	0.88	1.12	0.76	2.43	0.31	0.48	0.75	1.18	2.58	3.05	0.27	1.88	0.58	0.32	0.44	5.31	1.17	0.31	23.68	1.01	1.49	1.76	0.26	4.17	1.18	1.01	4.18	11.1	10.6	34.22	2.49	0.19	0.18	23.58	0.77	0.62	0.36	0.39	0.92	2.81	0.66	0.08	91.36	1.59	0.78	668.48	1.26	627.33
TS-311	0.23	0.11	2.35	0.22	3.5	0.23	0.13	0.02	0.11	0.65	0.4	0.01	0.6	0.32	0.02	0.08	8.72	0.19	0.09	30.59	1.68	1	0.17	0.48	0.15	0.04	9.06	3.43	17.65	1.19	3.57	6.21	0.27	0.04	1.6	0.54	0.15	0.23	0.08	0.14	0.73	0.24	3.68	54.76	2.52	0.64	567.69	0.68	526.25
TS-312	0.17	0.2	2.35	0.3	4.28	0.15	0.21	0.21	0.19	2.25	0.6	NA	1.54	0.47	0.09	0.08	0.9	0.07	0.12	8.37	0.29	0.03	0.18	0.38	0.05	0.02	0.1	1.97	4.76	4.76	0.57	0.53	0.02	0.02	0.07	0.32	0.03	0.23	0.04	0.11	0.67	0.24	0.43	33.8	1.09	0.47	478.52	0.94	479.61
TS-313	1.59	0.61	0.63	0.4	1.19	0.18	0.42	0.53	0.85	2.01	0.44	0.22	2.48	0.33	0.43	0.1	7.57	0.24	0.11	10.86	1.16	0.47	0.45	0.17	0.51	0.24	0.26	4.99	10.52	7.8	15.54	1.2	0.22	0.11	9.91	0.48	0.16	0.25	0.2	0.14	0.33	0.17	0.08	38.63	0.71	0.27	321.14	0.72	306.5
TS-315	0.12	0.02	1.12	0.1	2.65	0.06	0.02	NA	0.03	0.7	0.75	0.02	1.88	0.49	0.21	0.17	7.7	0.02	0.12	9.31	1.09	0.08	0.05	0.16	0.05	0.04	0.21	4.5	4.24	4.24	0.24	0.18	0.09	0.09	0.07	0.27	0.06	0.06	0.08	0.09	0.39	0.31	0.17	58.14	1.35	0.96	474.04	0.68	469.39
TS-316	0.1	0.11	3.24	0.19	4.84	0.11	0.18	0.07	0.13	0.51	0.69	0.09	0.73	0.31	0.16	0.03	2.42	0.02	0.04	14.36	1.02	0.1	0.11	0.1	0.01	0.03	0.03	6.15	8.38	8.38	0.08	0.36	0.08	0.09	0.06	0.21	0.02	0.14	0.05	0.16	0.44	0.2	0.25	62.07	1.35	0.9	321.61	0.5	288.95
TS-318	0.11	0.08	2.31	0.23	6.44	0.12	0.15	0.15	0.32	0.8	0.79	0.02	3.03	0.35	0.02	0.05	7.42	0.07	0.1	15.98	1.47	0.16	0.2	0.14	0.02	0.04	0.08	6.42	12.07	12.07	0.18	0.59	0.24	0.1	0.12	0.31	0.01	0.17	0.03	0.13	0.25	0.09	0.16	49.3	2.29	0.67	509.97	1.02	455.84
TS-319	0.57	0.21	0.3	0.13	0.14	0.08	0.28	0.61	1.15	0.3	0.16	0.07	0.78	0.27	0.54	0.09	1.61	0.13	0.16	8.39	0.23	0.66	0.15	0.18	0.19	0.1	0.67	2.47	1.76	4.18	2.2	1.99	0.13	0.13	24.45	0.22	0.62	0.33	0.2	0.09	1.23	0.11	0.86	53.14	1.01	0.29	393.38	1.08	352.24
TS-320	1.44	0.56	0.52	0.38	0.98	0.15	0.35	0.41	1.14	2.15	0.6	0.15	1.41	0.44	0.42	0.28	2.76	0.51	0.15	18.17	3.11	1.48	0.9	0.23	1.54	0.97	0.37	9.44	14.67	12.51	23.54	2.5	0.3	0.09	27.69	0.25	0.99	0.36	0.36	0.55	3.26	0.44	0.05	65.31	0.56	0.5	372.08	0.7	358.89
TS-321	1.94	0.59	0.73	0.42	1.16	0.12	0.29	0.45	0.75	0.59	0.66	0.17	2.1	0.45	0.53	0.23	4.99	NA	0.18	11.28	0.74	0.24	0.26	0.18	0.21	0.28	0.27	2.38	9.59	10.13	9.7	1.4	0.11	0.07	19.96	0.37	0.33	0.21	0.19	0.3	1.06	0.16	0.1	38.51	0.65	0.31	354.63	0.91	338
[truncated: 19 more columns]
