# Supplementary material for: Genome-wide association analysis identifies a natural variation in basic helix-loop-helix transcription factor regulating ascorbate biosynthesis via D-mannose/L-galactose pathway in tomato
Source: PLoS Genet. 2019 May 8;15(5):e1008149. doi: 10.1371/journal.pgen.1008149 (PMC6527244; doi:10.1371/journal.pgen.1008149)
Supplement: S3 Table — (XLSX) [file pgen.1008149.s014.xlsx]

## Sheet: Sheet1
S3 Table. Data for metabolic traits detected in the GWAS population in 2016.
	Piperidine	Tricarbomethoxyethylene	Methyl glycocholate	Acetic acid	Pyridine-3-carboxylic acid	D-tyrosine	5,8,11-Eicosatetraynoic acid	1,3-Propanediol	Lactic Acid	2,3,4,6-tetramethylbenzene	Alanine	Glycolic acid	L-Isoleucine	Pentasiloxane	Docosatetraenoic acid	Acetamide	Valine	Cephaloridine	Eicosapentaenoic acid	β-Alanine	Doconexent	Ethanolamine	Octadecadiynoic acid	L-Leucine	Phosphoric acid	Glycerol	Isoleucine	3-Aminoisobutyric acid	Glycine	Succinic acid	2-Amino-2-methyl-1,3-propanediol	Serine	L-Threonine	Citramalic acid	Octadecane	Malic acid	L-5-Oxoproline	L-Aspartic acid	Aminobutyric acid	L-Cysteine	L-Threonic acid	ketoglutaric acid disodium salt didydate	L-Glutamic acid	Asparagine	Xylose	L-Hydroxylysine	D-Glucopyranosiduronic acid	Putrescine	l-Glutamine
TS-1	0.35	0.13	0.09	0.31	0.08	0.07	0.07	0.13	0.27	0.46	0.46	1.17	0.05	0.47	0.02	0.22	0.05	0.02	0.02	0.28	0.05	0.04	0.05	0.03	3.58	0.33	0.29	0.04	0.15	0.07	0.13	0.17	0.13	0.05	0.04	1.33	5.68	2.23	5.02	0.05	0.04	0.12	6.38	0.02	0.06	0.21	0.04	0.09	1.14
TS-2	0.39	0.13	0.11	0.61	0.07	0.07	0.07	0.15	0.4	0.16	0.13	0.7	0.04	0.43	0.03	0.18	0.09	0.03	0.03	0.11	0.02	0.08	0.03	0.07	1.41	0.2	0.24	0.02	0.15	0.03	0.04	0.22	0.28	0.02	0.02	8.22	3.27	2.08	6.31	0.03	0.07	0.18	3.68	0.08	0.05	0.15	0.03	0.35	3
TS-3	0.46	0.15	0.14	0.72	0.08	0.09	0.09	0.17	0.43	0.42	0.42	0.79	0.04	0.48	0.03	0.24	0.06	0.02	0.02	0.09	0.02	0.06	0.05	0.04	0.79	0.24	0.12	0.03	0.08	0.01	0.05	0.14	0.15	0.02	0.03	1.8	2.57	3.08	2.07	0.04	0.03	0.15	4.35	0.08	0.08	0.14	0.04	0.28	1.6
TS-4	0.34	0.13	0.09	0.33	0.08	0.07	0.07	0.13	0.14	0.24	0.35	0.95	0.07	0.54	0.03	0.24	0.12	0.03	0.03	0.37	0.03	0.08	0.05	0.07	3.81	0.26	0.37	0.04	0.25	0.02	0.13	0.32	0.23	0.06	0.04	1.6	8.62	5.25	8	0.03	0.05	0.16	14.15	0.05	0.06	0.21	0.04	0.23	5.7
TS-5	0.69	0.27	0.2	0.71	0.12	0.46	0.46	0.19	0.36	0.58	0.58	1.27	0.03	0.76	0.04	0.27	0.08	0.04	0.04	0.1	0.02	0.06	0.05	0.03	0.46	0.28	0.14	0.03	0.08	0.02	0.06	0.13	0.14	0.04	0.02	5.3	1.3	1.13	1.47	0.04	0.06	0.08	2.13	0.04	0.06	0.1	0.05	0.36	1.29
TS-6	0.46	0.2	0.12	0.55	0.06	0.28	0.28	0.16	0.3	0.48	0.48	0.94	0.05	0.4	0.03	0.24	0.12	0.03	0.03	0.2	0.04	0.06	0.03	0.09	3.41	0.22	0.4	0.04	0.26	0.03	0.05	0.29	0.27	0.02	0.03	0.69	7.51	7.25	17.52	0.04	0.05	0.22	19.46	0.08	0.08	0.17	0.05	0.27	2.73
TS-7	0.52	0.13	0.14	0.54	0.1	0.09	0.09	0.13	0.24	0.14	0.12	0.61	0.04	0.55	0.04	0.13	0.05	0.01	0.01	0.07	0.09	0.09	0.04	0.05	1.05	0.27	0.18	0.04	0.07	0.02	0.02	0.08	0.18	0.03	NA	1.95	1.37	71.84	6.71	0.08	0.03	0.12	2.31	0.06	0.08	0.11	0.07	0.42	4.31
TS-8	0.47	0.16	0.12	0.54	0.07	0.34	0.34	0.18	0.24	0.26	0.27	0.82	0.06	0.53	0.03	0.26	0.07	0.02	0.02	0.16	0.03	0.07	0.04	0.05	1.69	0.23	0.25	0.03	0.12	0.02	0.1	0.17	0.18	0.03	0.03	1.21	7.41	9.36	7.22	0.06	0.05	0.29	14.37	0.05	0.05	0.2	0.04	0.26	2.87
TS-9	1.09	0.38	0.31	1.24	0.32	0.19	0.19	0.31	0.6	3.94	3.94	1.47	0.17	1.5	0.05	0.27	0.15	0.09	0.09	0.65	0.05	0.08	0.06	0.06	2.05	11.92	0.52	NA	0.78	0.04	1.48	0.22	0.17	0.2	0.04	4	4.08	0.76	8.2	0.1	0.05	0.15	2.52	0.04	0.06	0.27	0.05	0.39	0.59
TS-10	0.62	0.31	0.13	1.2	0.17	0.19	0.19	0.19	0.87	0.79	0.79	1.39	0.12	1.27	0.03	0.2	0.1	0.04	0.04	0.39	0.06	0.04	0.04	0.06	3.7	8.36	0.42	0.05	0.24	0.02	0.15	0.14	0.14	0.05	0.03	1.18	11.75	1.88	12.65	0.06	0.08	0.09	13.48	0.02	0.05	0.41	0.04	0.22	1.53
TS-11	0.29	0.1	0.09	0.26	0.04	0.06	0.06	0.11	0.16	0.43	0.33	1.52	0.04	0.31	0.03	0.2	0.1	0.01	0.01	0.16	0.04	0.05	0.12	0.12	3.26	0.21	0.29	0.03	0.17	0.04	0.09	0.38	0.35	0.05	0.03	2.25	3.48	2.9	3.07	0.04	0.05	0.08	5.98	0.08	0.05	0.14	0.02	0.57	2.6
TS-13	0.66	0.28	0.18	1.15	0.17	0.14	0.14	0.21	0.73	0.41	0.41	1.19	0.04	0.65	0.05	0.2	0.05	0.01	0.02	0.08	0.03	0.12	0.05	0.02	1.42	0.4	0.11	0.01	0.06	0.05	0.11	0.05	0.06	0.04	0.02	2.67	6.92	2.78	1.45	0.01	0.04	0.07	13.36	0.01	0.07	0.13	0.06	0.19	0.39
TS-16	0.27	0.17	0.06	0.31	0.1	0.07	0.07	0.13	0.33	2.32	2.32	2.77	0.18	0.65	0.01	0.21	0.16	0.03	0.03	0.43	0.12	0.08	0.05	0.12	2.98	0.29	0.71	0.03	0.43	0.03	3.13	0.37	0.35	0.49	0.06	4.02	16.43	3.68	7.97	0.03	0.05	0.21	3.33	0.04	0.05	0.29	0.03	0.31	0.03
TS-17	0.42	0.2	0.11	0.62	0.23	0.09	0.09	0.18	0.42	0.95	0.95	1.29	0.15	0.69	0.01	0.25	0.17	0.04	0.04	0.28	0.06	0.45	0.04	0.15	4.29	0.37	0.62	0.06	0.24	0.06	0.19	0.29	0.16	0.08	0.03	4.89	12.48	7.71	9.59	0.02	0.02	0.22	39.9	0.05	0.06	0.16	0.05	0.34	1.81
TS-18	0.27	0.09	0.07	0.2	0.09	0.04	0.04	0.1	0.15	0.22	0.39	0.89	0.04	0.23	0.02	0.17	0.15	0.01	0.01	0.08	0.03	0.06	0.03	0.13	2.33	0.19	0.34	0.05	0.16	0.02	0.04	0.27	0.34	0.03	0.03	1.1	2.68	3.18	4.9	0.02	0.05	0.04	10.78	0.12	0.06	0.11	0.03	0.46	3.67
TS-19	0.33	0.12	0.08	0.29	0.07	0.07	0.07	0.13	0.64	0.7	0.7	0.94	0.03	0.51	0.02	0.2	0.07	0.02	0.02	0.08	0.03	0.16	0.03	0.06	2.18	0.26	0.2	0.04	0.12	0.13	0.07	0.14	0.13	0.06	0.03	1.17	4.95	33.05	5.18	0.05	0.06	0.1	24.62	0.04	0.05	0.1	0.09	0.26	1.83
TS-20	0.54	0.19	0.13	0.49	0.11	0.08	0.08	0.14	5.18	0.63	0.63	0.8	0.15	0.84	0.05	0.16	0.09	0.03	0.04	0.2	0.23	0.23	0.04	0.06	2.37	0.91	0.34	0.05	0.2	0.11	0.08	0.13	0.12	0.04	0.03	0.87	6.01	9.06	18.21	0.11	0.05	0.08	94.38	0.04	0.05	0.16	0.18	0.19	3.54
TS-21	NA	NA	NA	NA	NA	NA	NA	NA	NA	NA	NA	NA	NA	NA	NA	NA	NA	NA	NA	NA	NA	NA	NA	NA	NA	NA	NA	NA	NA	NA	NA	NA	NA	NA	NA	NA	NA	NA	NA	NA	NA	NA	NA	NA	NA	NA	NA	NA	NA
TS-22	0.43	0.18	0.12	0.42	0.09	0.04	0.04	0.17	5.21	0.26	0.31	1	0.08	0.86	0.03	0.25	0.14	0.03	0.03	0.21	0.04	0.23	0.03	0.11	2.61	2.27	0.39	0.05	0.27	0.13	0.09	0.19	0.18	0.05	0.04	1.08	7.03	3.88	11.84	0.04	0.04	0.04	35.51	0.02	0.05	0.08	0.04	0.59	0.5
TS-23	0.04	0.12	0.01	0.26	0.1	0.04	0.04	0.11	1.37	0.33	0.33	0.69	0.03	0.55	0.03	0.2	0.09	0.04	0.04	0.11	0	0.12	0.03	0.09	4.02	0.59	0.16	0.04	0.16	0.22	0.02	0.15	0.11	0.05	0.03	1.72	2.96	6.46	6.07	0.02	0.08	0.03	31.25	0.04	0.03	0.1	0.03	0.35	3.29
TS-25	0.43	0.12	0.13	0.33	0.09	0.06	0.06	0.13	0.24	0.35	0.35	0.84	0.02	0.54	0.03	0.26	0.03	0.02	0.03	0.05	0.03	0.25	0.06	0.06	1.61	0.19	0.13	0.05	0.05	0.05	0.03	0.07	0.1	0.03	0.03	9.41	1.91	1.82	4.08	0	0.01	0.05	13.72	0.03	0.06	0.05	0.03	0.17	0.28
TS-26	0.4	0.17	0.1	0.35	0.09	0.08	0.08	0.14	0.24	0.58	0.58	0.98	0.16	0.63	0.02	0.25	0.07	0.04	0.04	0.17	0.03	0.15	0.04	0.06	4.75	0.28	0.38	0.05	0.18	0.04	0.1	0.07	0.12	0.04	0.03	0.89	7.89	4.91	8.59	0.03	0.03	0.05	41.17	0.02	0.08	0.1	0.04	0.36	2.07
TS-27	0.33	0.11	0.1	0.23	0.04	0.04	0.04	0.09	0.13	1.47	1.47	0.55	0.03	0.28	0.02	0.14	0.23	0.01	0.01	0.07	0.02	0.05	0.25	0.25	1.74	0.15	0.45	0.03	0.21	0.01	0.19	0.53	0.49	0.07	0.04	0.49	4.67	3.16	4.59	0.01	0.03	0.16	9.27	0.12	0.04	0.14	0.02	0.12	3.36
TS-28	0.44	0.24	0.1	0.47	0.07	0.31	0.31	0.22	0.17	0.75	0.75	1.37	0.08	0.44	0.03	0.3	0.08	0.05	0.05	0.18	0.06	0.11	0.04	0.08	5.23	0.36	0.39	0.04	0.25	0.05	0.41	0.2	0.26	0.08	0.03	1.63	45.07	14.65	10.54	0.09	0.06	0.39	40.1	0.03	0.08	0.23	0.06	0.32	0.34
TS-29	0.45	0.16	0.14	0.34	0.07	0.08	0.08	0.15	0.16	0.46	0.46	0.61	0.05	0.48	0.03	0.21	0.07	0.02	0.02	0.07	0.02	0.08	0.02	0.08	2.07	0.24	0.25	0.02	0.09	0.01	0.08	0.13	0.2	0.04	0.03	1.79	9.47	7.99	5.99	0.04	0.02	0.17	40.93	0.08	0.06	0.12	0.04	0.24	1.84
TS-30	0.58	0.21	0.13	0.72	0.08	0.32	0.32	0.19	7.75	2.35	2.35	1.52	0.13	0.84	0.06	0.18	0.17	0.08	0.08	0.34	0.19	0.19	0.07	0.12	1.99	2.02	0.41	0.07	0.51	0.09	1.28	0.25	0.2	0.15	0.04	0.73	12.79	5.36	20.15	0.06	0.05	0.29	12.5	0.03	0.09	0.13	0.06	0.09	0.35
TS-31	0.91	0.33	0.25	1.75	0.39	0.14	0.14	0.23	8.25	0.74	0.74	1.76	0.08	1.92	0.05	0.19	0.05	0.06	0.06	0.06	0.06	0.13	0.05	0.05	1.35	8.54	0.12	0.08	0.11	0.06	0.12	0.03	0.05	0.04	0.05	1.04	4.49	2.14	3.87	0.08	0.03	0.02	22.42	0.01	0.07	0.05	0.05	0.12	0.12
TS-32	0.45	0.16	0.14	0.64	0.05	0.23	0.23	0.13	0.39	0.15	0.21	0.75	0.06	0.3	0.03	0.21	0.07	0.03	0.03	0.07	0.02	0.09	0.03	0.09	2.96	0.4	0.38	0.04	0.09	0.04	0.05	0.11	0.3	0.03	0.02	2.36	7.51	7.77	3.24	0.01	0.04	0.13	35.28	0.11	0.06	0.09	0.04	0.19	2.8
TS-33	0.42	0.2	0.1	0.77	0.12	0.34	0.34	0.17	0.34	0.69	0.69	1.2	0.07	0.59	0.04	0.27	0.11	0.04	0.04	0.17	0.05	0.08	0.03	0.07	1.75	0.29	0.31	0.04	0.19	0.03	0.15	0.16	0.19	0.06	0.01	2.81	4.39	3.77	5.23	0.05	0.04	0.32	3.34	0.06	0.07	0.22	0.08	0.52	1.74
TS-34	NA	NA	NA	NA	NA	NA	NA	NA	NA	NA	NA	NA	NA	NA	NA	NA	NA	NA	NA	NA	NA	NA	NA	NA	NA	NA	NA	NA	NA	NA	NA	NA	NA	NA	NA	NA	NA	NA	NA	NA	NA	NA	NA	NA	NA	NA	NA	NA	NA
TS-35	NA	NA	NA	NA	NA	NA	NA	NA	NA	NA	NA	NA	NA	NA	NA	NA	NA	NA	NA	NA	NA	NA	NA	NA	NA	NA	NA	NA	NA	NA	NA	NA	NA	NA	NA	NA	NA	NA	NA	NA	NA	NA	NA	NA	NA	NA	NA	NA	NA
TS-36	0.57	0.21	0.14	0.51	0.1	0.1	0.1	0.25	0.22	1.04	1.04	1.22	0.1	1.05	0.03	0.28	0.14	0.04	0.04	0.12	0.04	0.15	0.03	0.18	1.25	0.3	0.35	0.04	0.17	0.05	0.22	0.17	0.14	0.07	0.02	1.17	9.8	4.42	14.35	0.02	0.03	0.12	31.44	0.04	0.07	0.08	0.06	0.4	0.54
TS-37	0.94	0.31	0.24	0.47	0.11	0.13	0.13	0.22	0.47	1.22	1.22	0.97	0.13	0.77	0.04	0.15	0.12	0.05	0.05	0.26	0.04	0.04	0.03	0.04	1.37	0.71	0.46	0.01	0.21	0.02	0.14	0.19	0.22	0.04	0.02	1.49	5.23	2.87	4.85	0.09	0.05	0.15	5.15	0.05	0.06	0.26	0.04	0.17	7.44
TS-38	0.49	0.16	0.13	0.48	0.1	0.09	0.09	0.14	0.29	0.14	0.11	0.59	0.09	0.41	0.03	0.13	0.05	0.01	0.01	0.16	0.02	0.06	0.03	0.06	2.5	0.31	0.33	NA	0.13	0.02	0.03	0.16	0.18	0.02	0	0.99	2.87	6.63	4.73	0.04	0.03	0.09	28.45	0.08	0.04	0.13	0.03	0.39	6.67
TS-39	0.18	0.08	0.04	0.17	0.07	0.25	0.25	0.1	0.11	0.1	0.07	0.36	0.02	0.37	0.01	0.11	0.05	0.03	0.03	0.05	0.02	0.1	0.02	0.04	2.93	0.16	0.18	0.04	0.09	0.04	0.04	0.06	0.15	0.03	0.01	3.27	13.6	10.32	7.42	0.01	0.04	0.27	23.15	0.03	0.05	0.1	0.04	0.27	1.1
TS-40	NA	NA	NA	NA	NA	NA	NA	NA	NA	NA	NA	NA	NA	NA	NA	NA	NA	NA	NA	NA	NA	NA	NA	NA	NA	NA	NA	NA	NA	NA	NA	NA	NA	NA	NA	NA	NA	NA	NA	NA	NA	NA	NA	NA	NA	NA	NA	NA	NA
TS-41	0.48	0.2	0.13	0.7	0.09	0.09	0.09	0.2	0.42	0.52	0.52	0.99	0.1	0.48	0.03	0.27	0.08	0.04	0.04	0.1	0.03	0.11	0.02	0.06	2.99	0.25	0.36	0.04	0.12	0.04	0.08	0.1	0.19	0.04	0.03	1.98	9.23	9.88	9.72	0.04	0.04	0.15	36.77	0.04	0.08	0.11	0.05	0.13	0.91
TS-42	0.32	0.16	0.08	0.27	0.06	0.23	0.23	0.13	0.09	0.32	0.32	0.48	0.03	0.29	0.02	0.17	0.12	0.02	0.02	0.06	0.02	0.05	0.03	0.08	1.28	0.15	0.21	0.02	0.1	0.02	0.05	0.39	0.39	0.01	0.02	0.88	4.67	4.61	5.78	0.03	0.02	0.21	9.1	0.1	0.03	0.12	0.03	0.14	3.86
TS-43	0.47	0.16	0.13	0.75	0.09	0.08	0.08	0.17	0.37	0.22	0.27	0.9	0.03	0.46	0.02	0.23	0.07	0.03	0.03	0.16	0.02	0.08	0.03	0.07	1.71	0.28	0.24	0.05	0.17	0.05	0.07	0.47	0.27	0.03	0.02	9.27	4.15	3.7	8.19	0.04	0.04	0.17	7.78	0.07	0.06	0.11	0.03	0.4	1.65
TS-44	0.42	0.13	0.12	0.46	0.06	0.21	0.21	0.12	0.21	0.12	0.21	0.54	0.03	0.27	0.02	0.17	0.09	0.02	0.02	0.15	0.01	0.06	0.03	0.09	2	0.21	0.3	0.03	0.15	0.04	0.03	0.38	0.25	0.02	0.01	0.64	2.92	4.14	5.26	0.04	0.02	0.09	13.7	0.1	0.05	0.13	0.03	0.12	4.57
TS-45	0.3	0.16	0.1	0.33	0.11	0.07	0.07	0.13	0.21	0.57	0.57	1.48	0.05	0.61	0.02	0.23	0.06	0.02	0.02	0.22	0.06	0.11	0.05	0.04	1.46	0.21	0.26	0.03	0.19	0.03	0.15	0.22	0.19	0.06	0.04	7.75	2.93	1.34	3.09	0.03	0.08	0.13	1.44	0.04	0.05	0.13	0.04	0.31	0.47
TS-46	0.03	0.12	0	0.26	0.06	0.06	0.06	0.11	0.24	0.19	0.14	0.79	0.02	0.37	0.02	0.2	0.12	0.04	0.04	0.17	NA	0.05	0.03	0.08	2.86	0.21	0.24	0.03	0.19	0.03	0.02	0.36	0.26	0.02	0.03	2.27	3.14	2.81	5.33	0.02	0.08	0.07	6.56	0.08	0.03	0.14	0.02	0.27	4.53
TS-47	0.46	0.11	0.12	0.47	0.08	0.61	0.61	0.14	0.33	0.44	0.44	0.54	0.02	0.43	0.03	0.18	0.06	0.02	0.02	0.11	0.02	0.06	0.02	0.04	1.03	0.26	0.14	0.03	0.1	0.03	0.03	0.22	0.2	0.02	0.01	1.84	1.45	1.39	2.2	0.03	0.03	0.06	3.16	0.13	0.05	0.1	0.05	0.44	3.25
TS-49	0.43	0.12	0.09	0.33	0.06	0.07	0.07	0.13	0.13	0.94	0.94	0.68	0.08	0.56	0.04	0.22	0.09	0.01	0.01	0.29	0.01	0.05	0.04	0.06	2.86	0.2	0.35	0.03	0.15	0.02	0.09	0.22	0.21	0.04	0.03	1.04	5.1	4.74	4.71	0.04	0.04	0.12	17.76	0.08	0.04	0.19	0.04	0.23	6.98
TS-50	0.45	0.2	0.13	0.51	0.13	0.34	0.34	0.16	0.23	0.6	0.6	0.8	0.1	0.79	0.03	0.27	0.14	0.04	0.04	0.14	0.03	0.15	0.02	0.13	3.13	0.71	0.47	0.05	0.27	0.06	0.08	0.18	0.21	0.05	0.01	1.57	9.83	11.99	14.51	0.07	0.05	0.19	54.15	0.06	0.06	0.19	0.05	0.3	4.45
TS-51	0.52	0.13	0.15	0.34	0.06	0.06	0.06	0.13	0.17	0.19	0.24	0.78	0.03	0.49	0.02	0.21	0.05	0.03	0.03	0.05	0.02	0.04	0.03	0.04	0.33	0.17	0.11	0.03	0.07	0.01	0.05	0.11	0.16	0.04	0.04	5.86	1.48	1.19	0.52	0.03	0.06	0.09	1.88	0.09	0.05	0.09	0.04	0.39	1.37
TS-52	NA	NA	NA	NA	NA	NA	NA	NA	NA	NA	NA	NA	NA	NA	NA	NA	NA	NA	NA	NA	NA	NA	NA	NA	NA	NA	NA	NA	NA	NA	NA	NA	NA	NA	NA	NA	NA	NA	NA	NA	NA	NA	NA	NA	NA	NA	NA	NA	NA
TS-53	0.69	0.33	0.21	0.85	0.22	0.16	0.16	0.25	0.43	0.99	0.99	1.3	0.08	1.23	0.03	0.16	0.08	0.03	0.02	0.1	0.05	0.04	0.05	0.04	1.57	6.66	0.2	0.04	0.13	0.03	0.1	0.05	0.12	0.05	0.03	1.96	4.14	1.23	1.91	0.04	0.02	0.13	3.14	0.01	0.05	0.29	0.04	0.42	2.85
TS-54	0.62	0.24	0.16	0.97	0.08	0.53	0.53	0.18	0.49	1	1	1.02	0.05	0.41	0.02	0.27	0.09	0.03	0.03	0.12	0.04	0.1	0.04	0.05	0.98	0.22	0.22	0.03	0.13	0.04	0.3	0.14	0.18	0.09	0.03	0.82	3.67	4.55	2.21	0.08	0.09	0.16	5.96	0.06	0.04	0.15	0.07	0.45	1.06
TS-55	0.42	0.17	0.12	0.6	0.08	0.07	0.07	0.15	0.28	1.56	1.56	0.92	0.08	0.43	0.02	0.21	0.17	0.01	0.01	0.29	0.03	0.05	0.03	0.13	1.37	0.27	0.5	0.02	0.29	0.02	0.4	0.64	0.54	0.08	0.02	1.31	4.85	2.8	5.48	0.05	0.04	0.44	3.38	0.08	0.05	0.2	0.06	0.36	2.89
TS-56	NA	NA	NA	NA	NA	NA	NA	NA	NA	NA	NA	NA	NA	NA	NA	NA	NA	NA	NA	NA	NA	NA	NA	NA	NA	NA	NA	NA	NA	NA	NA	NA	NA	NA	NA	NA	NA	NA	NA	NA	NA	NA	NA	NA	NA	NA	NA	NA	NA
TS-57	0.33	0.12	0.09	0.27	0.09	0.06	0.06	0.1	0.18	0.59	0.59	0.83	0.05	0.49	0.02	0.22	0.09	0.03	0.03	0.08	0.02	0.11	0.13	0.13	2.14	0.17	0.32	0.03	0.1	0.03	0.09	0.2	0.25	0.05	0.03	2.31	6.03	8.19	2.51	0.04	0.04	0.06	22.6	0.1	0.05	0.12	0.04	0.15	2.35
TS-58	0.48	0.17	0.13	0.45	0.07	0.38	0.38	0.26	0.43	0.42	0.42	0.83	0.08	0.87	0.02	0.26	0.11	0.05	0.05	0.4	0.04	0.09	0.04	0.06	0.75	0.39	0.41	0.04	0.33	0.07	0.05	0.47	0.41	0.03	0.03	1.86	5.14	3.43	7.83	0.04	0.05	0.17	8.16	0.05	0.05	0.2	0.05	0.16	3.88
TS-59	0.38	0.14	0.12	0.31	0.09	0.07	0.07	0.13	0.14	0.16	0.22	0.84	0.05	0.31	0.02	0.2	0.07	0.01	0.01	0.11	0.01	0.07	0.04	0.05	2.13	0.21	0.19	0.04	0.1	0.04	0.05	0.13	0.17	0.03	0.03	1.93	2.31	1.81	2.04	0.03	0.07	0.06	3.77	0.08	0.06	0.16	0.02	0.19	5.28
TS-60	0.29	0.11	0.08	0.24	0.06	0.06	0.06	0.1	0.16	1.01	1.01	0.94	0.04	0.3	0.03	0.19	0.1	0.01	0.01	0.2	0.01	0.05	0.04	0.08	1.78	0.21	0.22	0.02	0.16	0.05	0.06	0.39	0.26	0.07	0.02	1.08	2.27	2.42	3.61	0.03	0.04	0.06	6.31	0.12	0.04	0.16	0.03	0.26	6.23
TS-61	0.46	0.13	0.13	0.32	0.1	0.07	0.07	0.13	0.14	0.14	0.16	0.73	0.02	0.62	0.04	0.24	0.05	0.03	0.03	0.06	0.01	0.05	0.04	0.06	1.47	0.18	0.14	0.03	0.06	0.02	0.02	0.1	0.15	0.02	0.03	2.61	1.39	4.92	2.63	0.02	0.02	0.03	28.21	0.09	0.04	0.08	0.04	0.29	1.56
TS-62	0.71	0.31	0.21	1.62	0.16	0.17	0.17	0.2	0.67	0.28	0.28	1.67	0.03	0.72	0.03	0.25	0.25	0.06	0.06	0.11	0.05	0.06	0.07	0.02	2.03	0.53	0.13	0.06	0.11	0.02	0.2	0.07	0.12	0.07	0.02	4.21	9.95	3.67	2.84	0.06	0.04	0.15	10.15	0.01	0.07	0.24	0.05	0.25	0.62
TS-63	0.4	0.33	0.12	1.1	0.24	0.17	0.17	0.2	1.15	0.56	0.56	1.46	0.1	1.19	0.05	0.25	0.25	0.05	0.05	0.11	0.05	0.03	0.01	0.03	2.03	7.83	0.22	0.05	0.06	0.01	0.04	0.04	0.1	0.03	0.04	0.69	8.14	1.47	4.1	0.02	0.01	0.12	11.98	0	0.11	0.26	0.05	0.07	0.53
TS-64	0.69	0.31	0.18	1.41	0.2	0.15	0.15	0.25	0.92	0.78	0.78	1.79	0.04	0.77	0.02	0.21	0.04	0.03	0.03	0.13	0.06	0.04	0.06	NA	1.21	0.51	0.16	0.06	0.13	0.04	0.32	0.05	0.08	0.07	0.03	1.64	4.7	1.75	3.12	0.05	0.01	0.08	4.42	0.01	0.07	0.24	0.05	0.28	0.4
TS-65	0.42	0.16	0.1	0.46	0.1	0.34	0.34	0.18	0.25	0.46	0.46	1.64	0.01	0.7	0.02	0.32	0.32	0.02	0.02	0.05	0.09	0.07	0.08	0.02	0.91	0.35	0.09	0.06	0.05	0.05	0.06	0.04	0.05	0.03	0.06	1.32	8.88	2.37	2.02	0.03	0.02	0.05	3.12	0.03	0.07	0.06	0.04	0.2	0.03
TS-66	0.47	0.14	0.13	0.56	0.07	0.07	0.07	0.15	0.22	0.65	0.65	0.74	0.04	0.48	0.03	0.22	0.06	0.01	0.02	0.1	0.02	0.06	0.02	0.04	0.8	0.17	0.16	0.04	0.09	0.02	0.09	0.15	0.17	0.03	0.02	0.39	5.53	6.36	4.15	0.07	0.04	0.14	25.63	0.05	0.05	0.15	0.04	0.34	2.93
TS-67	0.57	0.35	0.15	1.53	0.16	0.16	0.16	0.19	0.66	0.52	0.52	1.94	0.07	0.71	0.02	0.19	0.06	0.02	NA	0.2	0.07	0.05	0.05	0.03	3.74	0.41	0.37	0.05	0.12	0.05	0.19	0.11	0.17	0.05	0.03	10.16	17.13	4.53	8.18	0.04	0.05	0.15	8.92	0.01	0.06	0.35	0.04	0.19	0.31
TS-68	0.51	0.24	0.14	0.84	0.11	0.34	0.34	0.15	0.34	0.82	0.82	1.1	0.09	0.77	0.04	0.16	0.13	0.05	0.05	0.21	0.06	0.16	0.05	0.13	1.61	0.48	0.42	0.04	0.3	0.04	0.35	0.27	0.27	0.05	0	1.87	9.61	4.24	8.05	0.06	0.05	0.48	7.75	0.05	0.06	0.19	0.04	0.42	0.81
TS-69	0.59	0.26	0.13	0.99	0.15	0.64	0.64	0.21	1	0.43	0.51	2.04	0.12	0.63	0.03	0.37	0.09	0.04	0.04	0.17	0.08	0.14	0.08	0.1	2.72	0.42	0.34	0.04	0.23	0.06	0.38	0.15	0.18	0.13	0.05	1.32	14.42	10.85	6.4	0.13	0.07	0.18	27.3	0.02	0.05	0.17	0.05	0.35	0.55
TS-70	0.6	0.31	0.15	0.65	0.17	0.14	0.14	0.21	0.54	0.32	0.3	1.9	0.1	0.52	0.01	0.18	0.05	0.03	0.03	0.11	0.05	0.08	0.04	0.04	2.37	0.43	0.26	0.05	0.1	0.03	0.2	0.09	0.12	0.03	0.02	2.7	18.08	6.36	4.56	0.05	0.03	0.09	22.2	0.01	0.06	0.23	0.04	0.21	0.46
TS-71	0.4	0.14	0.11	0.74	0.08	0.09	0.09	0.17	0.3	0.54	0.54	0.86	0.04	0.35	0.02	0.23	0.07	0.02	0.02	0.12	0.03	0.07	0.05	0.07	1.36	0.26	0.21	0.03	0.11	0.03	0.15	0.14	0.2	0.04	0.03	4.35	5.73	2.94	2.62	0.04	0.06	0.24	5.73	0.04	0.05	0.15	0.03	0.37	0.95
TS-72	0.4	0.2	0.11	0.83	0.11	0.38	0.38	0.16	0.51	0.89	0.89	1.2	0.09	0.61	0.02	0.25	0.11	0.03	0.03	0.23	0.06	0.09	0.03	0.07	1.59	0.26	0.41	0.05	0.2	0.03	0.31	0.23	0.24	0.08	0.02	1.21	9.88	5.26	4.36	0.05	0.05	0.28	11.47	0.05	0.05	0.2	0.05	0.33	1.01
TS-73	0.57	0.21	0.14	0.54	0.14	1.54	1.54	0.21	0.19	0.5	0.5	1.09	0.06	0.93	0.05	0.27	0.04	0.06	0.06	0.17	0.06	0.08	0.05	0.03	1.15	0.28	0.27	0.06	0.12	0.04	0.2	0.09	0.14	0.07	0.03	5.79	11.18	5.66	2.37	0.07	0.04	0.17	9.28	0.03	0.08	0.14	0.06	0.45	0.22
TS-74	0.63	0.24	0.17	0.83	0.19	0.58	0.58	0.2	0.39	0.31	0.31	1.31	0.06	0.69	0.05	0.23	0.08	0.04	0.04	0.14	0.04	0.1	0.08	0.02	1.06	0.53	0.16	0.05	0.16	0.06	0.31	0.12	0.14	0.06	0.05	0.67	9.77	6.06	2.47	0.17	0.06	0.15	11.82	0.03	0.08	0.16	0.08	0.46	0.31
TS-75	0.02	0.11	0	0.28	0.08	0.07	0.07	0.13	0.18	0.2	0.17	0.73	0.02	0.33	0.03	0.25	0.06	0.03	0.03	0.08	0	0.05	0.03	0.09	3.09	0.2	0.23	0.03	0.1	0.04	0.03	0.07	0.17	0.01	0.03	3.76	5.72	6.24	5.79	0.01	0.03	0.07	25.49	0.08	0.05	0.14	0.04	0.26	4.32
TS-76	NA	NA	NA	NA	NA	NA	NA	NA	NA	NA	NA	NA	NA	NA	NA	NA	NA	NA	NA	NA	NA	NA	NA	NA	NA	NA	NA	NA	NA	NA	NA	NA	NA	NA	NA	NA	NA	NA	NA	NA	NA	NA	NA	NA	NA	NA	NA	NA	NA
TS-77	0.85	0.33	0.22	0.54	0.14	0.16	0.16	0.22	0.63	0.55	0.55	1.07	0.1	0.97	0.04	0.2	0.13	0.01	0.02	0.14	0.02	0.2	0.05	0.04	3.3	0.32	0.31	0.09	0.25	0.02	0.08	0.08	0.15	0.1	0.03	4.24	14.82	11.04	19.97	0.09	0.09	0.2	98.84	0.04	0.06	0.21	0.06	0.42	3.28
TS-78	0.41	0.17	0.1	0.4	0.06	0.08	0.08	0.18	0.3	0.26	0.32	1.22	0.04	0.7	0.04	0.26	0.06	0.02	0.02	0.21	0.05	0.06	0.05	0.05	1.88	0.33	0.32	0.03	0.2	0.04	0.26	0.28	0.32	0.06	0.05	3.67	11.74	4.36	5.56	0.05	0.03	0.3	7.68	0.04	0.06	0.23	0.03	0.49	0.83
TS-79	0.38	0.1	0.13	0.34	0.07	0.07	0.07	0.12	0.14	0.1	0.17	0.56	0.02	0.28	0.02	0.16	0.1	0.02	0.02	0.07	0.11	0.11	0.07	0.07	1.51	0.2	0.13	0.04	0.15	0.01	0.02	0.13	0.12	0.06	0.02	1.08	2.75	3.56	4.09	0.02	0.03	0.05	23.28	0.09	0.04	0.11	0.03	0.62	4.39
TS-82	NA	NA	NA	NA	NA	NA	NA	NA	NA	NA	NA	NA	NA	NA	NA	NA	NA	NA	NA	NA	NA	NA	NA	NA	NA	NA	NA	NA	NA	NA	NA	NA	NA	NA	NA	NA	NA	NA	NA	NA	NA	NA	NA	NA	NA	NA	NA	NA	NA
TS-83	0.5	0.19	0.12	0.66	0.11	0.34	0.34	0.22	0.23	0.42	0.42	1.08	0.02	0.87	0.03	0.32	0.32	0.03	0.03	0.06	0.05	0.1	0.04	0.02	1.58	0.26	0.09	0	0.06	0.02	0.07	0.05	0.06	0.03	0.02	1.37	7.19	4.77	1.68	0.09	0.03	0.06	18.81	0.01	0.08	0.07	0.05	0.24	0.23
TS-84	0.44	0.15	0.12	0.39	0.11	0.09	0.09	0.15	0.14	0.72	0.72	0.92	0.04	0.65	0.03	0.25	0.07	0.02	0.02	0.11	0.04	0.08	0.05	0.04	1.94	0.22	0.23	0.03	0.15	0.04	0.14	0.11	0.14	0.04	0.04	1.76	3.56	1.79	2.65	0.05	0.02	0.16	3.54	0.05	0.05	0.18	0.06	0.25	2.57
TS-85	0.42	0.12	0.11	0.35	0.1	0.08	0.08	0.14	0.29	0.45	0.45	1.04	0.02	0.46	0.03	0.24	0.05	0.04	0.04	0.1	0.04	0.06	0.05	0.03	2.69	0.3	0.13	0.05	0.09	0.08	0.03	0.1	0.11	0.04	0.04	2.02	2.93	4.12	4.11	0.04	0.03	0.05	10.89	0.05	0.06	0.1	0.04	0.18	1.58
TS-86	0.49	0.28	0.14	0.88	0.14	0.21	0.21	0.26	0.56	0.63	0.63	1.7	0.07	0.98	0.03	0.2	0.05	0.03	0.03	0.17	0.04	0.05	0.07	0.03	1.2	0.83	0.19	0.04	0.13	0.05	0.15	0.06	0.09	0.04	0.02	4.22	2.62	0.51	1.92	0.04	0.07	0.08	1.55	0	0.08	0.2	0.05	0.4	0.2
TS-87	0.31	0.09	0.09	0.23	0.06	0.06	0.06	0.09	0.47	0.82	0.82	0.63	0.06	0.26	0.02	0.19	0.14	0.02	0.02	0.12	0.02	0.09	0.16	0.16	2.66	0.17	0.36	0.03	0.21	0.05	0.05	0.26	0.25	0.03	0.02	0.75	2.9	5.69	8.18	0.04	0.04	0.03	19.82	0.1	0.04	0.1	0.03	0.11	3.72
TS-88	0.5	0.16	0.12	0.46	0.11	0.34	0.34	0.19	0.16	0.21	0.16	0.72	0.05	0.46	0.02	0.25	0.09	0.04	0.04	0.08	0.03	0.07	0.04	0.11	1.93	0.27	0.4	0.03	0.09	0.02	0.06	0.17	0.38	0.02	0.03	7.41	12.69	9.86	3.31	0.03	0.1	0.38	22.72	0.09	0.07	0.18	0.04	0.43	2.19
TS-89	0.6	0.22	0.16	1.01	0.11	0.12	0.12	0.17	0.66	1.14	1.14	1.37	0.09	1.22	0.04	0.18	0.09	0.04	0.02	0.3	0.07	0.08	0.07	0.06	0.98	0.55	0.31	0.05	0.24	0.05	1.04	0.26	0.24	0.12	0.04	10.4	10.34	4.51	7.8	0.06	0.16	0.35	3.06	0.03	0.06	0.17	0.05	0.5	0.11
TS-90	0.62	0.18	0.18	0.47	0.11	0.09	NA	0.18	0.22	0.47	0.47	1.3	0.05	0.64	0	0.17	0.05	0.02	0	0.16	0.05	0.06	0.08	0.04	0.88	0.45	0.16	0.05	0.13	0.02	0.19	0.1	0.1	0.05	0.04	2.91	5.34	2.59	2.94	0.01	0.06	0.15	4.35	0.02	0.04	0.1	0.05	0.27	0.2
TS-91	NA	NA	NA	NA	NA	NA	NA	NA	NA	NA	NA	NA	NA	NA	NA	NA	NA	NA	NA	NA	NA	NA	NA	NA	NA	NA	NA	NA	NA	NA	NA	NA	NA	NA	NA	NA	NA	NA	NA	NA	NA	NA	NA	NA	NA	NA	NA	NA	NA
TS-92	0.4	0.34	0.09	0.78	0.27	0.1	0.1	0.2	4.59	2.79	2.79	1.34	0.35	1.19	0.01	0.18	0.16	0.03	0.03	0.56	0.08	0.11	0.01	0.09	4.22	9.09	0.78	0.06	0.62	0.08	5.21	0.19	0.16	0.25	0.03	6.65	22.58	3.4	30.12	0.04	0.06	0.17	2.83	0.02	0.07	0.42	0.04	0.33	0.08
TS-93	0.98	0.28	0.27	0.49	0.13	0.2	0.2	0.17	0.2	0.35	0.35	0.76	0.06	0.78	0.03	0.17	0.09	0.06	0.06	0.24	0.05	0.05	0.04	0.06	2.61	0.75	0.26	0.04	0.28	0.04	0.02	0.21	0.2	0.02	0.01	0.8	3.2	3	11.41	0.07	0.04	0.13	13.51	0.05	0.08	0.19	0.04	0.26	4.01
TS-94	0.54	0.17	0.16	0.42	0.08	0.24	0.24	0.15	0.18	1.11	1.11	0.73	0.05	0.69	0.04	0.22	0.14	0.02	0.02	0.2	0.02	0.09	0.01	0.08	0.71	0.18	0.26	0.04	0.29	0.02	0.17	0.3	0.22	0.04	0.02	1.43	4.04	4.76	6.23	0.04	0.04	0.14	11.78	0.09	0.04	0.17	0.05	0.43	2.67
TS-95	0.3	0.11	0.09	0.27	0.06	0.06	0.06	0.12	0.13	0.34	0.27	1.57	0.04	0.31	0.03	0.21	0.14	0.02	0.02	0.24	0.04	0.06	0.18	0.18	3.1	0.24	0.42	0.03	0.29	0.02	0.08	0.94	0.51	0.05	0.04	7.82	6.04	4.88	11.7	0.03	0.02	0.12	11.79	0.1	0.05	0.16	0.03	0.38	3.73
TS-96	0.52	0.12	0.14	0.37	0.14	0.1	0.1	0.16	0.19	0.66	0.66	0.84	0.01	0.68	0.02	0.24	0.08	0.02	0.02	0.09	0.02	0.15	0.05	0.07	0.86	0.23	0.19	0.04	0.15	0.05	0.05	0.08	0.1	0.04	0.04	6.72	0.8	1.54	1.64	0.04	0.01	0.02	7.4	0.04	0.06	0.07	0.06	0.31	0.57
TS-97	0.4	0.11	0.11	0.27	0.07	0.07	0.07	0.12	0.1	0.68	0.68	0.6	0.04	0.42	0.03	0.18	0.12	0.03	0.03	0.12	0.01	0.06	0.03	0.09	1.05	0.14	0.21	0.03	0.16	0.03	0.03	0.38	0.26	0.02	0.02	2.2	1.35	1.32	2.61	0.03	0.05	0.05	2.58	0.11	0.05	0.11	0.03	0.36	3.94
TS-98	0.36	0.13	0.11	0.54	0.08	0.06	0.06	0.11	0.2	3.17	3.17	0.69	0.06	0.43	0.03	0.18	0.21	0.04	0.04	0.17	0.02	0.15	0.03	0.2	1.72	0.3	0.45	0.03	0.29	0.04	0.34	0.42	0.39	0.09	0.02	1.16	4.74	3.18	3.97	0.01	0.05	0.13	10.63	0.12	0.05	0.11	0.04	0.55	3.99
TS-99	0.48	0.2	0.13	0.75	0.06	0.39	0.39	0.15	0.44	0.38	0.35	0.99	0.07	0.43	0.03	0.27	0.09	0.05	0.05	0.13	0.04	0.08	0.03	0.12	2.53	0.24	0.49	0.04	0.21	0.05	0.15	0.25	0.27	0.04	0.03	2.93	11.87	5.59	18.36	0.04	0.02	0.18	27.92	0.06	0.07	0.13	0.05	0.14	0.87
TS-100	0.55	0.18	0.14	0.88	0.21	0.14	0.14	0.16	0.28	0.45	0.45	1.13	0.03	0.79	0.01	0.19	NA	0.03	0.02	0.13	0.07	0.07	0.08	NA	1.61	0.46	0.19	0.04	0.11	0.06	0.22	0.09	0.08	0.04	0.03	2.2	2.98	1	2	0.08	0.09	0.1	0.95	0.01	0.06	0.12	0.04	0.49	0.07
TS-102	0.43	0.16	0.12	0.42	0.08	0.28	0.28	0.15	0.22	0.5	0.5	1.09	0.04	0.64	0.04	0.26	0.05	0.02	0.02	0.22	0.04	0.08	0.06	0.04	1.59	0.3	0.24	0.04	0.17	0.06	0.13	0.2	0.15	0.05	0.04	5.21	5.6	2.48	4.72	0.04	0.05	0.17	5.13	0.06	0.05	0.16	0.03	0.38	0.76
TS-103	0.57	0.21	0.14	0.63	0.09	0.11	0.11	0.19	0.24	0.43	0.43	1.24	0.07	0.91	0.04	0.17	0.1	0.03	0.03	0.36	0.05	0.08	0.06	0.05	2.27	0.53	0.37	0.01	0.25	0.06	0.17	0.43	0.24	0.05	0.04	2.09	7.72	3.83	10.8	0.06	0.05	0.26	4.32	0.06	0.1	0.19	0.05	0.21	0.26
TS-104	0.63	0.22	0.16	0.86	0.13	0.57	0.57	0.19	0.54	0.36	0.4	1.48	0.05	0.77	0.04	0.18	0.08	0.01	0.01	0.19	0.04	0.09	0.06	0.05	1.15	0.54	0.27	0.05	0.21	0.06	0.45	0.18	0.19	0.04	0.04	2.16	4.51	2.23	2.21	0.08	0.06	0.3	1.51	0.03	0.08	0.16	0.05	0.36	0.16
TS-105	0.53	0.7	0.14	0.33	0.09	0.48	0.48	1.2	10.52	0.26	0.26	1.52	0.04	0.73	0.01	1.02	1.02	0.07	0.07	0.08	0.2	0.2	0.07	0.06	3.07	1.29	0.18	0	0.15	0.1	0.12	0.07	0.08	0.04	0.04	0.54	7.52	4.49	11.44	NA	0.01	0.11	19.88	0.03	0.07	0.06	0.07	0.11	0.32
TS-106	0.46	0.16	0.1	0.44	0.06	0.06	0.06	0.11	0.16	0.69	0.69	0.52	0.03	0.22	0.03	0.1	0.09	0.02	0.02	0.07	0.05	0.05	0.02	0.06	2.14	0.23	0.19	0	0.11	0.03	0.05	0.17	0.19	0.02	0.02	0.36	2.29	8.55	7.71	0.06	0	0.09	26.97	0.16	0.05	0.1	0.04	0.07	2.75
TS-107	0.5	0.21	0.13	0.79	0.08	0.11	0.11	0.22	0.42	0.4	0.26	1.28	0.07	0.77	0.03	0.33	0.33	0.02	0.02	0.12	0.05	0.06	0.05	0.02	1.28	0.33	0.21	0.03	0.11	0.02	0.27	0.1	0.16	0.05	0.03	1.32	4.89	2.98	1.81	0.09	0.03	0.22	2.92	0.03	0.07	0.18	0.06	0.35	0.34
TS-108	0.72	0.27	0.21	1.19	0.16	0.14	0.14	0.23	0.56	0.53	0.53	1.49	0.08	0.68	0.03	0.21	0.06	0.03	0.03	0.2	0.04	0.05	0.08	0.04	2.32	0.43	0.21	0.04	0.13	0.02	0.16	0.1	0.12	0.04	0.04	1.46	6.97	4.44	3.97	0.1	0.04	0.09	9.67	0.01	0.07	0.38	0.03	0.21	1.27
TS-109	0.25	0.08	0.07	0.19	0.05	0.04	0.04	0.09	0.15	2.51	2.51	0.52	0.05	0.21	0.01	0.13	0.23	0.01	0.01	0.15	0.01	0.07	0.21	0.21	2.08	0.16	0.43	0.03	0.26	0.03	0.17	0.57	0.38	0.07	0.02	0.77	3.77	5.17	8.71	0.03	0.04	0.07	19.05	0.15	0.03	0.12	0.02	0.15	5.29
TS-110	NA	NA	NA	NA	NA	NA	NA	NA	NA	NA	NA	NA	NA	NA	NA	NA	NA	NA	NA	NA	NA	NA	NA	NA	NA	NA	NA	NA	NA	NA	NA	NA	NA	NA	NA	NA	NA	NA	NA	NA	NA	NA	NA	NA	NA	NA	NA	NA	NA
TS-111	NA	NA	NA	NA	NA	NA	NA	NA	NA	NA	NA	NA	NA	NA	NA	NA	NA	NA	NA	NA	NA	NA	NA	NA	NA	NA	NA	NA	NA	NA	NA	NA	NA	NA	NA	NA	NA	NA	NA	NA	NA	NA	NA	NA	NA	NA	NA	NA	NA
TS-112	0.49	0.24	0.13	0.91	0.09	0.58	0.58	0.22	0.53	0.56	0.56	1.53	0.06	0.77	0.04	0.31	0.09	0.04	0.04	0.32	0.05	0.07	0.06	0.07	1.69	0.32	0.5	0.05	0.18	0.02	0.33	0.38	0.37	0.06	0.03	1.71	13.05	3.42	7.42	0.07	0.07	0.38	3.6	0.03	0.05	0.26	0.06	0.59	0.14
TS-113	0.03	0.09	0	0.26	0.08	0.05	0.05	0.11	0.25	0.52	0.52	0.63	0.05	0.54	0.02	0.22	0.12	0.02	0.02	0.23	0.06	0.06	0.04	0.13	1.51	0.22	0.38	0.03	0.18	0.03	0.04	0.44	0.37	0.01	0.03	1.16	2.81	3.67	6.12	0.02	0.06	0.06	10.23	0.09	0.04	0.13	0.02	0.26	4.03
TS-114	0.49	0.14	0.12	0.41	0.08	0.11	0.11	0.16	0.15	0.46	0.46	1.03	0.03	0.53	0.03	0.25	0.04	0.06	0.06	0.08	0.04	0.06	0.06	0.02	0.91	0.24	0.12	0.03	0.11	0.04	0.07	0.06	0.09	0.04	0.04	2.52	1.15	0.69	0.65	0.02	0.1	0.08	0.85	0.05	0.07	0.08	0.04	0.33	0.46
TS-115	0.68	0.37	0.17	0.61	0.07	0.08	0.08	0.18	0.24	0.58	0.58	0.94	0.06	0.66	0.05	0.32	0.32	0.01	0.01	0.13	0.03	0.06	0.05	0.03	0.7	0.24	0.15	0.04	0.11	0.02	0.08	0.17	0.13	0.02	0.03	1.36	2.01	1.31	1.56	0.05	0.03	0.11	2.46	0.06	0.05	0.14	0.04	0.14	1.91
TS-116	0.06	0.14	0.02	0.37	0.12	0.09	0.09	0.16	0.34	0.58	0.58	1.83	0.03	0.69	0.03	0.3	0.05	0.06	0.06	0.1	NA	0.14	0.06	0.03	2.08	0.27	0.09	0.05	0.13	0.01	0.07	0.06	0.06	0.05	0.05	4.11	4.01	1.23	1.76	0.03	0.03	0.03	3.34	0.03	0.06	0.11	0.05	0.55	0.41
TS-117	0.58	0.2	0.14	0.61	0.1	0.1	0.1	0.19	0.29	0.35	0.35	1.14	0.04	0.73	0.04	0.16	0.07	0.03	0.03	0.21	0.05	0.08	0.07	0	1.55	0.48	0.26	0.04	0.13	0.02	0.05	0.19	0.23	0.03	0.03	7.7	5.97	3.47	7.66	0.03	0.09	0.27	7.35	0.06	0.09	0.19	0.05	0.27	1.19
TS-118	0.67	0.35	0.21	0.41	0.18	0.15	0.15	0.19	1.25	0.24	0.2	0.8	0.05	0.97	0.05	0.18	0.06	0.03	0.03	0.11	0.03	0.06	0.02	0.05	2.8	0.76	0.29	0.04	0.07	0.03	0.07	0.09	0.14	0.04	0.02	1.34	7.81	3.44	1.78	0.03	0.06	0.22	19.32	0.04	0.09	0.3	0.06	0.29	1.92
TS-119	0.61	0.14	0.18	0.64	0.12	0.58	0.58	0.18	0.41	0.5	0.5	0.79	0.06	0.51	0.05	0.25	0.06	0.04	0.04	0.08	0.03	0.08	0.04	0.04	0.8	0.26	0.11	0.05	0.1	0.03	0.03	0.07	0.11	0.03	0.03	1.96	1.14	5.05	2.05	0.06	0.04	0.05	27.43	0.07	0.08	0.08	0.06	0.26	0.71
TS-120	0.66	0.2	0.15	1.01	0.12	0.18	0.18	0.17	0.64	0.43	0.43	1.29	0.05	0.78	0.01	0.2	0.05	0.04	0.02	0.07	0.08	0.08	0.09	0.05	2.73	0.59	0.22	0.07	0.07	0.03	0.13	0.06	0.09	0.02	0.01	1.16	17.55	4.4	1.53	0.06	0.06	0.1	3.59	0.01	0.07	0.14	0.06	0.24	0.04
TS-121	0.29	0.11	0.08	0.25	0.05	0.06	0.06	0.1	0.15	0.36	0.36	0.74	0.06	0.34	0.02	0.18	0.17	0.02	0.02	0.37	0.02	0.04	0.14	0.14	2.58	0.2	0.48	0.02	0.45	0.03	0.03	0.66	0.37	0.01	0.02	2.18	4.67	2.44	11.46	0.02	0.03	0.08	9.03	0.09	0.04	0.18	0.03	0.15	10.1
TS-122	0.7	0.23	0.19	0.71	0.19	0.11	0.11	0.17	0.37	0.53	0.53	0.85	0.05	0.71	0.02	0.17	0.07	0.02	0.02	0.07	0.05	0.05	0.04	0.03	1.13	6.91	0.18	0.05	0.07	0.04	0.03	0.04	0.1	0.02	0.02	7.27	3.07	0.96	0.87	0.01	0.16	0.11	2.77	0.03	0.08	0.22	0.03	0.4	2.65
TS-123	0.36	0.18	0.09	0.77	0.13	0.11	0.11	0.14	0.51	0.4	0.4	1.07	0.04	0.85	0	0.15	0.02	0.02	0.01	0.08	0.03	0.03	0.04	0.02	1.39	6.76	0.22	0.03	0.04	0.02	0.03	0.02	0.06	0.01	0.01	8.85	2.41	0.15	0.99	0.03	0.07	0.12	1.23	0	0.06	0.26	0.02	0.18	0.98
TS-124	0.96	0.28	0.25	0.53	0.06	0.14	0.14	0.25	0.94	0.27	0.17	1.26	0.09	0.71	0.04	0.21	0.05	0.03	0.03	0.11	0.01	0.28	0.28	0.04	1.34	0.36	0.17	0.04	0.11	0.02	0.13	0.05	0.07	0.04	0.02	1.38	3.28	3.25	7.81	0.11	0.05	0.03	27.92	0.01	0.09	0.14	0.07	0.11	0.78
TS-125	0.35	0.12	0.08	0.33	0.1	0.07	0.07	0.15	0.14	0.58	0.58	2.23	0.02	0.43	0.03	0.27	0.04	0.01	0.01	0.07	0.07	0.08	0.05	0.05	1.18	0.18	0.13	0.03	0.05	0.03	0.05	0.07	0.14	0.04	0.04	1.59	6.66	6.27	1.42	0.05	0.07	0.1	12.08	0.07	0.07	0.17	0.04	0.36	1.63
TS-126	1.04	0.26	0.26	0.49	0.1	0.16	0.16	0.19	1.15	0.22	0.19	0.7	0.04	0.86	0.01	0.15	0.05	0.04	0.04	0.12	0.01	0.04	0.05	0.01	0.77	0.74	0.14	0.03	0.08	0.04	0.05	0.06	0.07	0.02	0.03	0.69	1.2	0.6	1.13	0.03	0.06	0.07	1.93	0.03	0.08	0.15	0.04	0.17	1.67
TS-127	0.53	0.31	0.16	1.6	0.11	0.14	0.14	0.23	0.73	0.56	0.56	1.93	0.07	0.66	0.01	0.18	0.09	0.03	0.03	0.24	0.09	0.08	0.07	0.04	4.3	0.48	0.41	0.03	0.2	0.03	0.17	0.15	0.22	0.05	0.03	1.75	19.99	3.38	9.61	0.06	0.03	0.22	6.33	0.02	0.07	0.58	0.03	0.26	0.45
TS-128	0.41	0.13	0.11	0.3	0.08	0.07	0.07	0.13	0.15	0.28	0.28	0.79	0.04	0.46	0.02	0.21	0.03	0.02	0.02	0.16	0.02	0.07	0.04	0.04	2.97	0.24	0.25	0.04	0.1	0.03	0.03	0.12	0.16	0.03	0.04	1.05	5.66	5.44	3.9	0.03	0.04	0.08	17.91	0.04	0.05	0.18	0.04	0.16	5.66
TS-129	0.42	0.19	0.11	0.38	0.09	0.28	0.28	0.16	0.23	0.45	0.45	1.02	0.06	0.56	0.03	0.25	0.07	0	0.02	0.1	0.04	0.07	0.06	0.04	1.51	0.29	0.3	0.03	0.09	0.03	0.08	0.1	0.19	0.03	0.03	1.16	7.62	4.5	4.47	0.06	0.05	0.19	10.94	0.05	0.06	0.19	0.05	0.21	1.64
TS-130	0.49	0.24	0.15	0.8	0.09	0.4	0.4	0.17	0.24	0.54	0.54	1.42	0.06	0.63	0.01	0.29	0.07	0.05	0.05	0.32	0.08	0.08	0.06	0.05	1.82	0.32	0.4	0.02	0.26	0.04	0.53	0.24	0.24	0.06	0.02	2.51	10.11	2.23	5.8	0.05	0.08	0.21	1.1	0.01	0.08	0.23	0.03	0.31	0.01
TS-131	0.41	0.15	0.1	0.32	0.1	0.08	0.08	0.13	0.21	0.38	0.38	1.08	0.04	0.81	0.02	0.25	0.25	0.04	0.04	0.07	0.04	0.05	0.04	0.02	2.38	0.24	0.18	0.04	0.04	0.03	0.04	0.06	0.09	0.02	0.03	0.97	6.82	4.91	1.74	0.05	0.02	0.11	15.43	0.02	0.07	0.13	0.04	0.14	0.98
TS-132	0.64	0.76	0.14	0.2	0.15	0.55	0.55	1.42	0.26	0.35	0.35	2.03	0.03	0.77	0.02	1.04	1.04	0.04	0.04	0.09	0.11	0.12	0.11	0.03	1.16	0.36	0.13	0.01	0.08	0.02	0.15	0.06	0.08	0.04	0.04	1.17	4.71	2.32	1.06	0.07	0	0.12	1.05	0.02	0.07	0.1	0.05	0.39	0.04
TS-133	0.49	0.16	0.12	0.67	0.09	0.42	0.42	0.22	0.32	0.48	0.48	1	0.05	0.49	0.04	0.25	0.07	0.02	0.02	0.15	0.04	0.09	0.07	0.05	1.36	0.33	0.26	0.03	0.1	0.01	0.1	0.17	0.24	0.04	0.03	1.73	5.38	4.31	2.9	0.06	0.04	0.22	6.03	0.06	0.07	0.21	0.04	0.31	2.02
TS-134	0.31	0.3	0.06	1.25	0.22	0.14	0.14	0.22	1.22	0.69	0.69	1.59	0.13	1.44	0.01	0.25	0.25	0.04	0.04	0.11	0.11	0.06	0.07	0.04	3.4	7.03	0.3	0.04	0.1	0.02	0.15	0.04	0.08	0.04	0.02	4.12	26.53	2.54	7.39	0.06	0.01	0.06	3.45	0	0.06	0.2	0.03	0.13	0.05
TS-135	0.53	0.16	0.15	0.61	0.12	0.11	0.11	0.18	0.34	0.36	0.36	1.08	0.02	0.56	0.04	0.16	0.03	0.06	0.06	0.07	0.09	0.09	0.08	0.55	0.55	0.44	0.1	0.01	0.07	0.03	0.09	0.06	0.06	0.02	NA	2.87	2.3	0.98	1.79	0.05	0.06	0.09	1.67	0.02	0.07	0.07	0.06	0.28	0.15
TS-136	0.44	0.13	0.13	0.39	0.12	0.06	0.06	0.2	0.11	0.18	0.14	0.9	0.02	0.61	0.02	0.2	0.07	0.02	0.01	0.09	0.03	0.09	0.07	0.07	1.05	0.2	0.2	0.03	0.12	0.03	0.05	0.14	0.2	0.02	0.01	4.9	2.76	2.04	1.84	0.02	0.1	0.16	2.66	0.06	0.06	0.15	0.05	0.64	2.26
TS-137	0.33	0.12	0.1	0.26	0.08	0.06	0.06	0.1	0.13	0.19	0.26	0.79	0.03	0.4	0.02	0.17	0.06	0.02	0.02	0.07	0.02	0.04	0.03	0.06	0.75	0.15	0.16	0.03	0.07	0.02	0.05	0.18	0.2	0.03	0.04	1.31	2.89	3.01	1.88	0.04	0.03	0.1	7.96	0.13	0.03	0.12	0.02	0.07	2.25
TS-138	0.33	0.09	0.09	0.22	0.07	0.05	0.05	0.09	0.1	0.15	0.23	0.63	0.03	0.44	0.02	0.19	0.06	0.01	0.01	0.07	0.02	0.05	0.1	0.1	1.43	0.11	0.2	0.03	0.07	0.03	0.03	0.19	0.26	0.03	0.02	1.54	2.06	2.19	0.94	0.02	0.04	0.05	6.66	0.11	0.05	0.12	0.03	0.27	4.19
TS-139	0.63	0.21	0.19	0.45	0.1	0.63	0.01	0.2	0.25	0.37	0.37	1.22	0.03	0.68	0.02	0.17	0.05	0.02	0.01	0.12	0.04	0.09	0.08	0.04	1.11	0.48	0.14	0.02	0.12	0.01	0.1	0.08	0.14	0.04	0.04	2.26	3.44	3.4	1.72	0.05	0.07	0.18	2.83	0.04	0.08	0.16	0.04	0.07	0.44
TS-140	0.45	0.35	0.13	0.52	0.11	0.17	0.17	0.24	0.58	0.38	0.38	1.06	0.19	0.78	0.01	0.2	0.05	0.06	0.06	0.4	0.04	0.02	0.04	0.03	4.03	0.93	0.47	0.04	0.13	0.02	0.1	0.07	0.09	0.02	0.03	0.9	10.57	0.79	6.56	0.08	0.02	0.27	8.17	NA	0.09	0.58	0.03	0.08	1.15
TS-141	0.58	0.2	0.15	0.92	0.12	0.12	0.12	0.17	0.31	0.45	0.45	1.16	0.05	0.75	0.01	0.17	0.04	0.02	0.01	0.11	0.05	0.08	0.06	0.03	0.56	0.48	0.14	0.05	0.12	0.03	0.21	0.07	0.1	0.03	0.03	1.49	3.57	1.12	1.31	0.04	0.08	0.14	0.69	0.01	0.05	0.18	0.04	0.33	0.04
TS-142	0.43	0.13	0.11	0.36	0.11	0.07	0.07	0.13	0.19	3.44	3.44	1.02	0.1	0.41	0.04	0.22	0.28	0.02	0.02	0.39	0.03	0.07	0.25	0.25	2.09	0.27	0.63	0.03	0.59	0.04	0.71	0.75	0.47	0.14	0.03	3.02	3.7	1.8	6.32	0.04	0.04	0.17	3.43	0.08	0.05	0.16	0.04	0.19	2.19
TS-143	0.55	0.17	0.14	0.76	0.08	0.63	0.63	0.19	0.34	0.42	0.42	1.25	0.03	0.72	0.01	0.31	0.31	0.03	0.03	0.13	0.05	0.08	0.06	0	0.88	0.26	0.11	0.04	0.1	0.01	0.1	0.09	0.1	0.02	0.03	0.67	2.88	1.48	2.03	0.04	0.03	0.12	2.35	0.02	0.09	0.09	0.06	0.16	0.14
TS-144	0.38	0.12	0.11	0.29	0.05	0.05	0.05	0.1	0.12	1.82	1.82	0.42	0.03	0.25	0.02	0.15	0.15	0.02	0.02	0.16	0.01	0.05	0.01	0.11	2.29	0.18	0.31	0.03	0.21	0.02	0.06	0.41	0.25	0.02	0.02	0.76	3.37	3.34	2.21	0.01	0.02	0.06	7.49	0.11	0.03	0.15	0.03	0.17	8.05
TS-147	0.3	0.14	0.19	2.35	0.06	0.34	0.34	0.56	0.58	0.1	0.04	0.02	0.06	2.8	0.05	0.38	0.02	0.06	0.06	0.05	0.09	0.02	0.19	0.05	0.01	9.8	NA	0.02	0.07	0.08	NA	NA	0.03	0.05	0.01	0.05	0.04	0.01	0.01	0.06	0.01	0.01	0.02	0.04	0.11	0.07	0.08	0.07	0.05
TS-148	0.05	0.14	0	0.3	0.11	0.08	0.08	0.13	0.68	0.62	0.62	1.92	0.07	0.46	0.02	0.25	0.08	0.08	0.08	0.32	0.06	0.06	0.05	0.07	2.35	0.4	0.37	0.03	0.28	0.02	0.28	0.32	0.29	0.07	0.06	2.19	16.48	5.44	9.37	0.04	0.05	0.15	4.53	0.01	0.07	0.17	0.04	0.39	0.1
TS-149	0.03	0.1	0.02	0.26	0.1	0.06	0.06	0.11	0.32	0.9	0.9	0.77	0.04	0.61	0.02	0.21	0.1	0.03	0.03	0.07	0	0.1	0.02	0.08	1.28	0.18	0.25	0.03	0.13	0.03	0.03	0.13	0.19	0.03	0.02	3.1	2.1	2.41	1.99	0.03	0.03	0.04	11.01	0.09	0.03	0.12	0.03	0.21	3.93
TS-150	0.43	0.17	0.1	0.52	0.12	0.1	0.1	0.2	0.28	0.33	0.33	0.91	0.03	0.68	0.03	0.28	0.28	0.03	0.03	0.07	0.04	0.06	0.05	0.05	3.38	0.35	0.18	0.04	0.04	0.05	0.05	0.08	0.11	0.03	0.03	6.08	11.58	6.89	3.05	0.04	0.02	0.15	33.68	0.03	0.07	0.13	0.06	0.16	1.08
TS-151	0.03	0.11	0.01	0.22	0.06	0.05	0.05	0.1	0.23	0.91	0.91	0.74	0.03	0.36	0.03	0.17	0.16	0.02	0.02	0.24	0	0.03	0.15	0.15	2.07	0.17	0.31	0.02	0.22	0.02	0.13	0.81	0.4	0.05	0.02	1.13	5.09	3.01	3.97	0.02	0.03	0.09	7.68	0.11	0.04	0.15	0.02	0.09	4.78
TS-152	0.46	0.12	0.12	0.38	0.08	0.09	0.09	0.16	0.21	0.29	0.29	0.88	0.04	0.45	0.03	0.28	0.28	0.02	0.02	0.05	0.03	0.05	0.07	0.02	1.26	0.37	0.12	0.04	0.04	0.03	0.04	0.04	0.07	0.02	0.04	1.74	3.66	2.89	0.87	0.04	0.03	0.06	12.4	0.02	0.06	0.11	0.03	0.1	1.01
TS-153	0.58	0.16	0.15	0.78	0.12	0.35	0.35	0.26	0.45	0.37	0.37	1.22	0.02	0.77	0.03	0.29	0.04	0.04	0.02	0.05	0.05	0.08	0.05	0.04	1.67	0.3	0.11	0.04	0.06	0.07	0.05	0.05	0.1	0.04	0.02	0.99	4.52	3.36	1.33	0.04	0.04	0.1	7.94	0.02	0.06	0.08	0.04	0.2	0.4
TS-154	0.97	0.35	0.31	0.57	0.23	0.14	0.14	0.26	1.13	0.46	0.46	1.08	0.08	1.06	0.06	0.31	0.31	0.04	0.03	0.04	0.03	0.12	0.07	0.03	1.2	1.03	0.09	0.07	0.11	0.05	0.09	0.04	0.07	0.01	0.04	0.91	2.95	2.81	2.34	0.06	0.01	0.05	62.33	0.03	0.07	0.1	0.06	0.2	0.29
TS-155	0.39	0.1	0.12	0.34	0.06	0.06	0.06	0.09	0.16	0.09	0.14	0.35	0.01	0.25	0.03	0.1	0.04	0.03	0.03	0.04	0.01	0.04	0.02	0.04	0.75	0.16	0.11	0.06	0.06	0.02	0.02	0.17	0.16	0.01	0	1.87	1.12	2.09	2.01	0.02	0.04	0.06	6.81	0.12	0.04	0.06	0.03	0.13	1.98
TS-156	0.4	0.13	0.1	0.37	0.1	0.33	0.33	0.12	0.2	0.43	0.43	0.57	0.06	0.29	0.03	0.19	0.07	0.04	0.04	0.09	0.01	0.07	0.03	0.08	2.29	0.2	0.34	0.03	0.11	0.03	0.03	0.14	0.18	0.02	0.02	0.95	3.2	5.67	5.81	0.02	0.02	0.06	27.14	0.09	0.07	0.13	0.04	0.06	5.19
TS-157	0.4	0.15	0.09	0.64	0.07	0.08	0.08	0.2	0.27	0.33	0.33	1.15	0.04	0.69	0.02	0.21	0.05	0.03	0.03	0.12	0.04	0.05	0.02	0.06	1.32	0.21	0.24	0.04	0.1	0.03	0.06	0.14	0.18	0.03	0.01	2.86	5.26	3.15	1.42	0.03	0.07	0.27	5.2	0.05	0.04	0.18	0.04	0.36	2.39
TS-158	0.04	0.13	0	0.31	0.14	0.07	0.07	0.13	0.45	0.56	0.56	1.2	0.04	0.62	0.03	0.25	0.04	0.07	0.07	0.08	0.11	0.11	0.05	0.04	2.29	0.27	0.16	0.04	0.08	0.06	0.08	0.07	0.09	0.04	0.05	1.52	13.33	6.92	2.98	0.06	0.02	0.07	16.26	0.04	0.06	0.09	0.04	0.16	0.36
TS-159	0.53	0.24	0.12	1.11	0.1	0.6	0.6	0.2	0.56	0.63	0.63	1.96	0.04	0.8	0.01	0.27	0.07	0.07	0.07	0.15	0.08	0.07	0.05	0.03	0.71	0.25	0.19	0.05	0.21	0.03	0.28	0.13	0.15	0.09	0.03	1.18	4.45	1.58	2.81	0.05	0.05	0.25	1.75	0.03	0.06	0.14	0.04	0.6	0.23
TS-160	0.44	0.16	0.09	0.53	0.07	0.35	0.35	0.21	0.19	0.39	0.39	0.95	0.04	0.64	0.02	0.25	0.08	0.05	0.05	0.15	0.04	0.08	0.04	0.05	1.54	0.26	0.25	0.03	0.13	0.04	0.05	0.15	0.19	0.04	0.02	5.86	4.99	2.42	3.95	0.03	0.07	0.19	5.23	0.04	0.07	0.2	0.03	0.38	2.84
TS-161	0.5	0.2	0.11	0.85	0.08	0.12	0.12	0.17	0.47	0.83	0.83	1.05	0.09	0.71	0.03	0.25	0.14	0.02	0.02	0.45	0.06	0.06	0.09	0.09	3.16	0.35	0.43	0.04	0.38	0.04	0.57	0.56	0.33	0.07	0.03	1.24	17.83	9.38	7.15	0.08	0.09	0.51	9.85	0.04	0.05	0.17	0.05	0.28	0.29
TS-162	0.04	0.17	0.01	0.21	0.07	0.05	0.05	0.09	0.12	0.24	0.3	0.98	0.03	0.51	0.02	0.18	0.1	0.03	0.03	0.3	0	0.04	0.11	0.11	2.78	0.27	0.26	0.02	0.2	0.02	0.04	0.46	0.3	0.03	0.02	1.89	4.37	4.44	3.94	0.03	0.03	0.07	13.07	0.11	0.03	0.17	0.03	0.34	7.22
TS-163	0.4	0.29	0.09	1.22	0.25	0.15	0.15	0.21	1	0.82	0.82	2.28	0.1	1.62	0.02	0.22	0.05	0.07	0.07	0.17	0.15	0.05	0.04	0.04	1.01	7.93	0.33	0.05	0.13	0.03	0.23	0.08	0.12	0.04	0.02	6.49	19.57	2.51	3.29	0.05	0.06	0.09	1.16	0.01	0.07	0.44	0.03	0.46	0.02
TS-164	0.46	0.15	0.13	0.69	0.12	0.48	0.48	0.24	0.34	0.46	0.46	1.44	0.1	1.07	0.02	0.31	0.31	0.05	0.05	0.14	0.07	0.11	0.03	0.04	3.49	0.31	0.2	0.06	0.13	0.03	0.08	0.1	0.11	0.06	0.02	2.13	7.53	6.31	6.59	0.05	0.02	0.13	25.35	0.02	0.08	0.16	0.06	0.32	1.7
TS-165	NA	NA	NA	NA	NA	NA	NA	NA	NA	NA	NA	NA	NA	NA	NA	NA	NA	NA	NA	NA	NA	NA	NA	NA	NA	NA	NA	NA	NA	NA	NA	NA	NA	NA	NA	NA	NA	NA	NA	NA	NA	NA	NA	NA	NA	NA	NA	NA	NA
TS-166	0.51	0.23	0.14	0.93	0.08	0.11	0.11	0.15	0.63	0.33	0.33	1.08	0.04	0.48	0.02	0.14	0.1	0.04	0.04	0.18	0.03	0.05	0.03	0.04	4.94	0.36	0.33	0.03	0.15	0.03	0.07	0.18	0.27	0.03	0.03	2.1	8.41	4.57	6.69	0.03	0.07	0.33	7.56	0.04	0.06	0.44	0.04	0.22	3.26
TS-167	0.42	0.11	0.1	0.42	0.07	0.25	0.25	0.15	0.18	0.45	0.45	0.52	0.01	0.42	0.02	0.2	0.07	0.03	0.03	0.09	0.02	0.07	0.03	0.07	1.47	0.2	0.19	0.03	0.11	0.04	0.05	0.24	0.23	0.02	0.02	2.92	3.7	3.18	2.6	0.03	0.04	0.12	9.99	0.11	0.04	0.14	0.03	0.34	3.59
TS-168	0.93	0.24	0.25	0.39	0.1	0.18	0.18	0.18	0.99	0.84	0.84	0.89	0.08	0.68	0.04	0.17	0.13	0.11	0.11	0.23	0.02	0.06	0.03	0.03	1.28	0.72	0.32	0.04	0.19	0.01	0.11	0.1	0.14	0.03	0.02	1	3.62	1.38	3.33	0.04	0.04	0.13	5.5	0.04	0.05	0.26	0.04	0.23	5.68
TS-169	0.61	0.21	0.17	0.79	0.11	0.72	0.72	0.17	0.37	0.45	0.45	1.32	0.04	0.77	0.03	0.2	NA	0.05	0.05	0.1	0.07	0.07	0.11	0.11	0.66	0.55	0.14	0.05	0.11	0.06	0.16	0.08	0.1	0.01	0.04	2.37	2.72	1.59	0.95	0.08	0.07	0.14	1.28	0.02	0.09	0.12	0.04	0.35	0.2
TS-170	0.72	0.31	0.15	1.75	0.15	0.17	0.17	0.22	0.85	0.66	0.66	1.68	0.04	0.68	0.05	0.19	0.09	0.02	0.02	0.11	0.07	0.04	0.05	0.02	0.83	8.12	0.11	0.04	0.1	0.05	0.08	0.09	0.13	0.03	0.03	3.24	3.1	0.91	1.2	0.08	0.08	0.11	1.18	0.02	0.06	0.23	0.03	0.3	0.14
TS-171	0.94	0.28	0.22	0.51	0.13	0.17	0.17	0.24	0.65	0.39	0.39	0.96	0.03	0.95	0.05	0.27	0.27	0.02	0.02	0.16	0.03	0.04	0.05	0.03	1.25	0.75	0.18	0.04	0.1	0.01	0.07	0.06	0.1	0.03	0.03	1.79	2.95	1.67	1.71	0.07	0.07	0.13	7.7	0.03	0.06	0.34	0.03	0.18	3.53
TS-172	0.49	0.16	0.11	0.76	0.1	0.46	0.46	0.19	0.49	0.44	0.44	1.04	0.05	0.67	0.02	0.25	0.04	0.03	0.03	0.17	0.05	0.08	0.02	0.04	1.06	0.33	0.19	0.03	0.1	0.01	0.12	0.14	0.12	0.04	0.03	1.84	4.11	2.46	2.03	0.07	0.06	0.21	3.69	0.04	0.07	0.14	0.04	0.4	0.7
TS-173	0.2	0.05	0.05	0.14	0.03	0.03	0.03	0.06	0.08	0.11	0.13	0.35	0.01	0.18	0.01	0.11	0.07	0.01	0.01	0.08	0.01	0.04	0.09	0.09	1.24	0.08	0.16	0.02	0.1	0.01	0.01	0.29	0.24	0.02	0.01	1.04	1.64	1.68	1.75	0.01	0.07	0.04	4.91	0.18	0.03	0.13	0.02	0.23	5.11
TS-174	0.04	0.1	0.01	0.26	0.08	0.06	0.06	0.11	0.18	0.48	0.48	0.77	0.03	0.37	0.04	0.2	0.1	0.04	0.04	0.12	0.01	0.06	0.11	0.11	1.65	0.18	0.18	0.03	0.15	0.03	0.04	0.3	0.26	0.02	0.03	2.25	2.28	1.64	2.32	0.02	0.06	0.06	3.6	0.11	0.03	0.15	0.03	0.34	4.36
TS-175	0.5	0.19	0.13	0.48	0.1	0.35	0.35	0.14	0.21	0.6	0.6	1.03	0.04	0.5	0.04	0.14	0.07	0.03	0.03	0.21	0.03	0.1	0.05	0.05	1.55	0.45	0.24	0	0.24	0.05	0.26	0.21	0.21	0.05	0.03	0.9	7.22	3.71	7.43	0.05	0.05	0.34	6.44	0.04	0.07	0.17	0.03	0.5	0.78
TS-176	0.51	0.18	0.15	0.53	0.11	0.08	0.08	0.13	0.48	0.55	0.55	0.56	0.05	0.57	0.01	0.14	0.07	0.05	0.05	0.24	0	0.05	0.05	NA	1.03	0.36	0.26	0.03	0.14	0.03	0.05	0.22	0.18	0.03	0	4.99	2.86	4.62	5.04	0.05	0.06	0.07	16.45	0.06	0.07	0.11	0.05	0.24	4.43
TS-177	NA	NA	NA	NA	NA	NA	NA	NA	NA	NA	NA	NA	NA	NA	NA	NA	NA	NA	NA	NA	NA	NA	NA	NA	NA	NA	NA	NA	NA	NA	NA	NA	NA	NA	NA	NA	NA	NA	NA	NA	NA	NA	NA	NA	NA	NA	NA	NA	NA
TS-178	0.53	0.34	0.15	0.95	0.13	0.15	0.15	0.2	0.8	0.5	0.5	1.75	0.1	0.62	0.02	0.19	0.11	0.05	0.05	0.51	0.08	0.05	0.06	0.04	3.47	0.47	0.44	0.04	0.36	0.07	0.15	0.22	0.14	0.03	0.04	2.33	13.68	2.78	17.55	0.03	0.03	0.21	4.43	0.02	0.09	0.58	0.02	0.21	0.36
TS-179	3.3	0.79	0.83	4.21	0.27	2.51	2.51	0.97	1.94	2.53	2.53	10.91	0.14	1.47	0.21	1.47	1.47	0.17	0.17	0.31	0.27	0.19	0.38	0.38	1.56	0.88	0.44	0.25	0.3	0.02	0.06	0.29	0.32	0.04	0.12	1.31	3.27	1.7	4.28	0.09	0.16	0.25	2.67	0.1	0.14	0.29	0.07	0.25	1.08
TS-180	0.5	0.21	0.12	1.41	0.12	0.8	0.8	0.2	0.76	0.58	0.58	1.41	0.05	0.89	0.01	0.36	0.36	0.02	0.02	0.15	0.06	0.13	0.06	0.05	1.02	0.31	0.23	0.04	0.15	0.04	0.2	0.16	0.17	0.05	0.04	2.35	6.36	3.31	5.04	0.07	0.07	0.17	3.49	0.02	0.07	0.12	0.08	0.68	0.14
TS-181	0.74	0.31	0.18	1.68	0.58	0.19	0.19	0.27	1.13	0.89	0.89	1.88	0.07	1.79	0.02	0.22	0.04	0.05	0.05	0.14	0.1	0.11	0.06	0.03	1.63	8.73	0.2	0.06	0.11	0.02	0.12	0.06	0.1	0.04	0.03	1.07	11.22	3.58	3.7	0.09	0.01	0.04	21.07	0.02	0.07	0.1	0.04	0.11	0.14
TS-182	0.97	0.21	0.27	0.6	0.17	0.12	0.12	0.22	0.56	0.32	0.32	0.9	0.02	0.47	0.06	0.18	0.01	0.05	0.05	0.03	0.13	0.13	0.04	NA	0.92	0.36	0.15	0.06	0.06	0.08	0.03	0.09	0.12	0.02	0.02	0.73	1.23	6.28	1.83	0.08	0.03	0.04	30.71	0.06	0.07	0.08	0.06	0.09	0.25
TS-183	0.45	0.15	0.11	0.43	0.07	0.31	0.31	0.21	0.16	0.22	0.22	0.82	0.06	0.73	0.02	0.25	0.07	0.03	0.03	0.26	0.03	0.08	0.03	0.07	1.74	0.22	0.3	0.03	0.2	0.03	0.06	0.32	0.24	0.03	0.02	7.15	4.93	4.22	8.77	0.04	0.04	0.14	12.8	0.06	0.05	0.13	0.03	0.36	2.97
TS-184	3.47	1.22	1.02	1.81	0.33	0.28	0.28	0.5	1.13	2.37	2.37	0.74	0.18	0.64	0.02	0.24	0.14	0.02	0.02	0.28	0.04	0.06	0.01	0.06	1.85	0.5	0.37	0.08	0.38	0.04	0.09	0.17	0.23	0.02	0.01	0.66	3.13	9.01	18.94	0.17	0.1	0.28	110.53	0.1	0.08	0.23	0.06	0.22	4.08
TS-185	0.16	0.05	0.05	0.11	0.02	0.03	0.03	0.05	0.05	0.06	0.06	0.29	0.02	0.19	0.01	0.08	0.1	0.01	0.01	0.08	0.01	0.02	0.08	0.08	1.63	0.07	0.22	0.01	0.14	0.01	0.01	0.27	0.29	0.01	0.01	1.55	2.69	1.46	3.65	0	0.03	0.05	0.98	0.15	0.02	0.13	0.01	0.11	8.71
TS-186	0.35	0.12	0.1	0.42	0.06	0.05	0.05	0.09	0.21	0.44	0.44	0.51	0.02	0.27	0.02	0.14	0.08	0.02	0.02	0.11	0.01	0.03	0.03	0.06	1.24	0.14	0.21	0.02	0.11	0.02	0.04	0.5	0.32	0.03	0.02	0.56	4.02	4.71	4.87	0.03	0.02	0.11	10.8	0.13	0.04	0.13	0.03	0.25	4.56
TS-187	0.58	0.2	0.15	0.8	0.17	0.35	0.35	0.27	0.48	0.46	0.46	1.34	0.06	0.82	0.05	0.31	0.05	0.05	0.05	0.11	0.07	0.06	0.03	0.03	1.98	0.36	0.14	0.05	0.07	0.04	0.05	0.08	0.11	0.04	0.02	1.21	3.09	2.27	3.13	0.04	0.06	0.1	4.91	0.05	0.06	0.1	0.06	0.35	0.71
TS-188	0.52	0.65	0.14	0.74	0.08	0.4	0.4	1.01	0.49	0.31	0.31	1.42	0.02	0.43	0.01	0.93	0.93	0.03	0.03	0.09	0.06	0.07	0.04	0.09	1.63	0.24	0.2	0.01	0.1	0.02	0.08	0.2	0.22	0.03	0.02	2.06	7.47	6.61	3.13	0.05	0.08	0.26	14	0.08	0.07	0.14	0.04	0.43	1.96
TS-189	0.15	0.11	0.01	0.34	0.01	0.08	0.08	0.12	0.07	0.15	0.16	0.01	0.01	0.03	0.02	0.28	0.05	0.02	0.02	0.03	0	0	0.06	0.06	0.43	0.05	0.09	0.04	0.01	0.01	0	0.29	0.2	0	0.01	0.38	0.14	1.5	0.14	0.01	0.01	0.01	6.99	0.2	0.01	0.05	0.02	0	1.46
TS-190	NA	NA	NA	NA	NA	NA	NA	NA	NA	NA	NA	NA	NA	NA	NA	NA	NA	NA	NA	NA	NA	NA	NA	NA	NA	NA	NA	NA	NA	NA	NA	NA	NA	NA	NA	NA	NA	NA	NA	NA	NA	NA	NA	NA	NA	NA	NA	NA	NA
TS-192	0.54	0.18	0.17	0.45	0.08	0.07	0.07	0.16	0.12	0.18	0.14	0.63	0.01	0.69	0.02	0.22	0.05	0.02	0.02	0.08	0.03	0.06	0.03	0.03	0.8	0.19	0.14	0.02	0.09	0.01	0.04	0.13	0.13	0.02	0.03	1.43	1.17	0.95	1.55	0.02	0.07	0.05	3.2	0.04	0.07	0.1	0.04	0.43	1.45
TS-193	NA	NA	NA	NA	NA	NA	NA	NA	NA	NA	NA	NA	NA	NA	NA	NA	NA	NA	NA	NA	NA	NA	NA	NA	NA	NA	NA	NA	NA	NA	NA	NA	NA	NA	NA	NA	NA	NA	NA	NA	NA	NA	NA	NA	NA	NA	NA	NA	NA
TS-194	0.02	0.13	0	0.32	0.11	0.07	0.07	0.13	0.54	0.42	0.43	1.19	0.04	0.58	0.04	0.25	0.08	0.06	0.06	0.13	0.06	0.06	0.06	0.07	0.85	0.29	0.2	0.03	0.13	0.02	0.15	0.18	0.19	0.06	0.06	1.4	3.75	2.26	1.7	0.04	0.06	0.09	3.95	0.07	0.03	0.12	0.05	0.37	1.1
TS-195	0.36	0.09	0.11	0.26	0.06	0.07	0.07	0.12	0.12	0.5	0.5	0.55	0.04	0.41	0.03	0.2	0.15	0.03	0.03	0.16	0.05	0.05	0.1	0.1	2.96	0.12	0.25	0.03	0.23	0.06	0.04	0.62	0.42	0.02	0.03	4.82	1.83	1.74	5.03	0.02	0.05	0.06	2.86	0.11	0.04	0.15	0.02	0.11	5.08
TS-196	0.48	0.18	0.14	0.56	0.08	0.36	0.36	0.18	0.15	0.94	0.94	0.9	0.06	0.74	0.05	0.27	0.09	0.05	0.05	0.25	0.04	0.05	0.05	0.05	1.32	0.27	0.25	0.04	0.27	0.08	0.39	0.22	0.2	0.07	0.03	2.4	2.41	1.01	3.71	0.05	0.05	0.17	1.09	0.05	0.05	0.16	0.05	0.34	0.49
TS-197	0.38	0.15	0.12	0.35	0.09	0.07	0.07	0.15	0.18	0.64	0.64	2.06	0.02	0.42	0.03	0.28	0.28	0.04	0.04	0.07	0.06	0.06	0.07	0.03	1.07	0.27	0.12	0.03	0.06	0.03	0.03	0.08	0.12	0.04	0.04	10.25	2.08	0.87	0.83	0.02	0.07	0.08	2.09	0.05	0.04	0.12	0.05	0.57	1
TS-198	0.38	0.09	0.11	0.25	0.06	0.06	0.06	0.1	0.09	0.14	0.1	0.45	0.01	0.25	0.03	0.19	0.07	0.02	0.02	0.05	0	0.06	0.09	0.09	0.8	0.1	0.12	0.03	0.08	0.03	0	0.16	0.18	0.03	0.01	2.72	0.87	0.54	0.89	0	0.09	0.04	1.27	0.1	0.04	0.09	0.03	0.22	3.23
TS-199	0.88	0.38	0.25	1.76	0.24	0.19	0.19	0.26	1.08	0.59	0.59	1.63	0.04	1.21	0.01	0.23	0.05	0.07	0.07	0.08	0.06	0.07	0.06	0.03	1.25	0.56	0.1	0.07	0.12	0.02	0.14	0.06	0.08	0.05	0.04	2.44	9.67	3.34	2.44	0.05	0.03	0.06	17.24	0.01	0.11	0.12	0.04	0.31	0.18
TS-200	0.5	0.2	0.16	0.87	0.13	0.35	0.35	0.27	0.32	0.5	0.5	1.35	0.06	1.08	0.02	0.29	0.09	0.04	0.04	0.31	0.05	0.08	0.04	0.05	3.92	0.3	0.38	0.03	0.19	0.06	0.1	0.28	0.24	0.05	0.03	1.81	5.98	4.03	12.76	0.06	0.06	0.16	8.96	0.03	0.06	0.14	0.06	0.22	0.98
TS-201	0.55	0.14	0.2	0.38	0.07	0.1	0.1	0.14	0.18	0.14	0.13	0.52	0.02	0.48	0.02	0.15	0.06	0.03	0.01	0.11	0.1	0.1	0.05	NA	1.35	0.32	0.16	0.05	0.14	0.05	0.03	0.1	0.13	0.02	0	3.5	1.58	1.99	3.49	0.03	0.09	0.07	6.46	0.06	0.07	0.11	0.04	0.29	3.16
TS-202	NA	NA	NA	NA	NA	NA	NA	NA	NA	NA	NA	NA	NA	NA	NA	NA	NA	NA	NA	NA	NA	NA	NA	NA	NA	NA	NA	NA	NA	NA	NA	NA	NA	NA	NA	NA	NA	NA	NA	NA	NA	NA	NA	NA	NA	NA	NA	NA	NA
TS-203	NA	NA	NA	NA	NA	NA	NA	NA	NA	NA	NA	NA	NA	NA	NA	NA	NA	NA	NA	NA	NA	NA	NA	NA	NA	NA	NA	NA	NA	NA	NA	NA	NA	NA	NA	NA	NA	NA	NA	NA	NA	NA	NA	NA	NA	NA	NA	NA	NA
TS-204	0.33	0.16	0.08	0.37	0.07	0.1	0.1	0.14	0.27	0.57	0.57	1.66	0.08	0.51	0.02	0.26	0.16	0.04	0.04	0.42	0.09	0.08	0.14	0.14	4.47	0.34	0.47	0.03	0.4	0.06	0.21	0.56	0.38	0.05	0.05	2.56	16.44	5.49	9.14	0.06	0.08	0.59	5.9	0.05	0.07	0.28	0.03	0.17	0.32
TS-205	0.52	0.19	0.16	0.59	0.13	0.4	0.4	0.17	0.25	0.27	0.27	0.94	0.04	0.54	0.05	0.18	0.06	0.03	0.02	0.09	0.03	0.12	0.02	0.05	1.44	0.44	0.22	NA	0.11	0.02	0.14	0.1	0.14	0.04	0.03	1.73	8.25	5.42	4.5	0.02	0.06	0.17	18.92	0.05	0.09	0.12	0.04	0.09	0.65
TS-206	0.55	0.19	0.12	0.58	0.13	0.45	0.45	0.21	0.24	0.48	0.48	1.19	0.03	0.88	0.02	0.36	0.36	0.03	0.03	0.1	0.07	0.05	0.04	0.01	1.03	0.35	0.12	0.05	0.12	0.01	0.26	0.04	0.07	0.03	0.04	1.06	7.59	1.44	2.45	0.05	0.03	0.07	0.97	0.01	0.08	0.1	0.05	0.53	0.02
TS-208	0.49	0.24	0.12	0.44	0.07	0.29	0.29	0.21	0.23	0.32	0.32	1.15	0.05	0.51	0.04	0.23	0.06	0.03	0.03	0.36	0.03	0.07	0.02	0.09	4.43	0.84	0.4	0.02	0.24	0.02	0.03	0.74	0.35	0.04	0.02	1.22	7.7	6.47	5.15	0.04	0.05	0.25	21.82	0.07	0.06	0.17	0.04	0.24	3.15
TS-209	0.59	0.27	0.17	1.19	0.15	0.12	0.12	0.19	0.64	0.5	0.5	1.5	0.04	0.68	0.02	0.29	0.09	0.03	0.03	0.09	0.07	0.06	0.04	0.02	1.3	0.33	0.22	0.05	0.14	0.03	0.07	0.08	0.13	0.02	0	2.4	1.46	0.7	0.72	0.02	0.05	0.22	0.79	0.04	0.05	0.12	0.06	0.14	0.2
TS-210	0.55	0.16	0.12	0.38	0.1	0.93	0.93	0.19	0.14	0.32	0.32	1.02	0.06	0.53	0.03	0.23	0.08	0.04	0.04	0.25	0.05	0.12	0.07	0.03	2.33	0.37	0.24	0.03	0.25	0.04	0.08	0.13	0.1	0.03	0.03	5.5	3.31	1.15	8.91	0.02	0.04	0.14	1.73	0.03	0.08	0.13	0.05	0.21	0.2
TS-211	0.25	0.07	0.08	0.18	0.04	0.04	0.04	0.07	0.07	0.09	0.09	0.41	0.01	0.2	0.02	0.12	0.03	0.02	0.02	0.07	0.01	0.03	0.02	0.03	1.41	0.1	0.1	0.02	0.06	0.02	0.01	0.25	0.16	0.01	0.02	0.9	1.86	2.35	3.24	0.02	0.05	0.05	6.38	0.15	0.03	0.12	0.02	0.1	5.08
TS-212	0.38	0.12	0.11	0.33	0.05	0.06	0.06	0.12	0.12	0.33	0.33	0.84	0.05	0.49	0.03	0.19	0.14	0.02	0.02	0.26	0.04	0.04	0.02	0.1	2.43	0.19	0.43	0.03	0.35	0.04	0.05	0.74	0.51	0.02	0.03	1.68	4.92	3.57	4.92	0.03	0.03	0.25	6.7	0.11	0.06	0.18	0.03	0.2	5.05
TS-213	0.95	0.29	0.26	0.59	0.14	0.15	0.15	0.21	0.25	0.35	0.35	0.95	0.1	1.09	0.03	0.19	0.1	0.02	0.02	0.15	0.02	0.05	0.03	0.05	2.8	0.72	0.4	0.05	0.13	0.02	0.01	0.07	0.15	0.03	0.03	19.11	4.36	2.9	15.85	0.01	0.05	0.15	22.28	0.03	0.05	0.23	0.05	0.18	6.99
TS-214	0.41	0.15	0.12	0.34	0.09	0.07	0.07	0.12	0.16	0.22	0.25	0.73	0.03	0.37	0.03	0.2	0.06	0.02	0.02	0.08	0.02	0.09	0.03	0.07	1.13	0.2	0.23	0.03	0.13	0.03	0.07	0.19	0.28	0.05	0.03	0.61	3.29	2.4	3.44	0.03	0.04	0.1	7	0.09	0.07	0.12	0.03	0.37	2.2
TS-215	0.57	0.17	0.17	0.58	0.16	0.36	0.36	0.19	0.17	0.32	0.35	0.94	0.06	0.62	0.03	0.28	0.08	0.04	0.04	0.18	0.02	0.12	0.04	0.05	0.99	0.24	0.28	0.04	0.21	0.02	0.12	0.16	0.2	0.05	0.02	5.98	2.2	1.49	3.1	0.05	0.11	0.13	2.36	0.04	0.07	0.14	0.05	0.34	1.49
TS-217	0.44	0.17	0.12	0.91	0.16	0.38	0.38	0.22	0.5	0.55	0.55	1.67	0.02	1.25	0.04	0.35	0.35	0.07	0.07	0.04	0.08	0.22	0.07	0.02	1.74	0.38	0.12	0.01	0.06	0.03	0.07	0.04	0.05	0.04	0.04	1.29	8.59	3.79	2	0.06	0.03	0.01	16.72	0.01	0.06	0.07	0.07	0.47	0.08
TS-218	0.55	0.18	0.13	0.72	0.1	0.33	0.33	0.19	0.33	0.45	0.45	1.03	0.07	0.4	0.04	0.16	0.09	0.02	0.02	0.22	0.03	0.07	0.05	0.1	3.02	0.44	0.45	0.05	0.19	0.08	0.09	0.31	0.34	0.03	0	2.77	8.55	8.77	12.73	0.05	0.07	0.38	12.29	0.07	0.11	0.19	0.04	0.17	1.66
TS-219	0.57	0.18	0.21	0.99	0.17	0.11	0.11	0.17	0.53	0.41	0.41	1.09	0.02	0.76	0.03	0.31	0.31	0.05	0.05	0.07	0.04	0.22	0.05	0.03	1.35	0.28	0.13	0.04	0.05	0.03	0.05	0.04	0.08	0.03	0.02	1.93	4.41	6.42	1.83	0.07	0	0.04	33.75	0.03	0.06	0.09	0.07	0.37	0.38
TS-220	0.41	0.13	0.1	0.35	0.13	0.08	0.08	0.13	0.21	0.23	0.28	0.75	0.02	0.56	0.02	0.22	0.05	0.03	0.03	0.07	0.03	0.06	0.05	0.04	0.6	0.23	0.11	0.03	0.07	0.02	0.07	0.1	0.11	0.03	0.02	2.89	2.09	1.8	0.88	0.05	0.07	0.1	2.29	0.07	0.04	0.09	0.04	0.57	1.59
TS-221	0.56	0.28	0.13	1.03	0.14	0.98	0.98	0.18	0.49	0.85	0.85	1.32	0.16	0.53	0.01	0.19	0.1	0.07	0.07	0.19	0.05	0.09	0.05	0.09	2.3	0.52	0.48	0.04	0.25	0.06	0.58	0.16	0.22	0.1	0.03	0.5	36.96	16.4	12.97	0.13	0.08	0.44	26.63	0.01	0.05	0.23	0.08	0.48	0.41
TS-222	0.61	0.26	0.16	1.69	0.22	0.15	0.15	0.21	0.91	0.61	0.61	2.04	0.11	0.4	0.02	0.21	0.04	0.12	0.12	0.11	0.04	0.1	0.09	0.03	1.98	0.52	0.14	0.07	0.15	0.08	0.15	0.05	0.06	0.06	0.02	0.47	8.01	4.02	5.01	0.13	0.04	0.04	28.21	0.01	0.06	0.08	0.05	0.1	0.19
TS-223	NA	NA	NA	NA	NA	NA	NA	NA	NA	NA	NA	NA	NA	NA	NA	NA	NA	NA	NA	NA	NA	NA	NA	NA	NA	NA	NA	NA	NA	NA	NA	NA	NA	NA	NA	NA	NA	NA	NA	NA	NA	NA	NA	NA	NA	NA	NA	NA	NA
TS-225	0.87	0.33	0.26	1.41	0.14	0.17	0.17	0.22	0.75	0.41	0.41	1.39	0.05	0.69	0.03	0.18	0.05	0.05	0.05	0.13	0.04	0.07	0.06	0.02	1.44	0.42	0.21	0.03	0.13	0.05	0.07	0.09	0.1	0.04	0.03	1.62	2.35	1.02	2.78	0.03	0.08	0.06	2.63	0.01	0.07	0.19	0.03	0.26	0.55
TS-226	0.02	0.11	0	0.28	0.12	0.06	0.06	0.11	0.18	1.17	1.17	1.02	0.1	0.52	0.03	0.22	0.19	0.05	0.05	0.23	0	0.08	0.15	0.15	4.41	0.22	0.6	0.04	0.27	0.05	0.25	0.32	0.45	0.08	0.04	1.83	9.95	9.47	8.33	0.09	0.06	0.18	14.67	0.11	0.05	0.21	0.06	0.5	3.88
TS-227	0.71	0.27	0.17	0.45	0.25	0.14	0.14	0.2	0.24	1.15	1.15	0.95	0.11	1.15	0.03	0.19	0.1	0.03	0.03	0.28	0.04	0.04	0.05	0.04	1.35	8.23	0.32	0.05	0.24	0.04	0.34	0.14	0.14	0.07	0.03	2.53	4.31	1.32	2.34	0.04	0.08	0.16	4.18	0.04	0.07	0.29	0.05	0.33	0.98
TS-228	0.54	0.21	0.13	0.78	0.11	0.62	0.62	0.19	0.39	0.4	0.4	0.99	0.02	0.84	0.03	0.18	0.04	0.05	0.05	0.1	0.07	0.07	0.08	0.02	1.09	0.47	0.09	0.01	0.07	0.03	0.09	0.09	0.12	0.03	0.03	2.07	2.81	2.65	1.24	0.05	0.05	0.12	2.42	0.04	0.08	0.11	0.05	0.19	0.37
TS-229	0.24	0.09	0.08	0.2	0.05	0.04	0.04	0.08	0.11	0.21	0.23	1.09	0.02	0.23	0.02	0.15	0.06	0.01	0.01	0.05	0.02	0.04	0.02	0.08	1.84	0.15	0.19	0.02	0.06	0.01	0.03	0.13	0.23	0.03	0.03	0.99	3.08	4.9	2.06	0.03	0.02	0.05	17.25	0.15	0.04	0.1	0.02	0.23	2.81
TS-230	0.55	0.2	0.13	0.69	0.14	0.11	0.11	0.26	0.35	0.81	0.81	1.29	0.09	1.03	0.04	0.28	0.09	0.04	0.04	0.2	0.06	0.24	0.04	0.08	1.7	0.33	0.36	0.05	0.18	0.05	0.26	0.16	0.18	0.07	0.03	4.29	9.8	4.27	9.32	0.03	0.04	0.14	20.79	0.03	0.07	0.1	0.05	0.33	0.58
TS-231	0.44	0.17	0.12	0.73	0.08	0.24	0.24	0.16	0.58	1.61	1.61	1.11	0.09	0.56	0.02	0.21	0.14	0.03	0.03	0.21	0.05	0.08	0.04	0.11	2.24	0.27	0.35	0.03	0.24	0.05	0.32	0.24	0.17	0.12	0.03	1.01	3.97	1.95	4.58	0.06	0.09	0.23	3.73	0.04	0.06	0.19	0.04	0.21	2.77
TS-232	0.52	0.22	0.14	0.53	0.12	0.07	0.07	0.14	0.26	0.86	0.86	0.83	0.03	0.46	0.03	0.23	0.11	0.02	0.02	0.14	0.02	0.06	0.01	0.06	1.25	0.84	0.18	0.04	0.19	0.05	0.13	0.52	0.31	0.05	0.02	6.88	1.58	1.51	3.52	0.03	0.07	0.08	2.4	0.05	0.05	0.09	0.05	0.27	1.52
TS-233	0.44	0.11	0.12	0.37	0.12	0.08	0.08	0.14	0.15	0.25	0.27	0.77	0.07	0.4	0.02	0.25	0.07	0.01	0.01	0.08	0.02	0.12	0.04	0.07	2.51	0.23	0.32	0.05	0.1	0.03	0.03	0.09	0.13	0.03	0.03	0.27	2.14	4.75	2.44	0.02	0.03	0.04	33.07	0.03	0.04	0.06	0.04	0.12	0.51
TS-234	0.32	0.1	0.1	0.25	0.06	0.06	0.06	0.12	0.21	0.37	0.37	0.65	0.03	0.33	0.03	0.17	0.07	0.04	0.04	0.08	0.01	0.05	0.03	0.07	0.91	0.15	0.22	0.02	0.1	0.03	0.04	0.12	0.19	0.03	0.03	4.34	2.05	1.42	1.23	0	0.05	0.06	3.01	0.08	0.06	0.13	0.02	0.4	3.55
TS-235	0.38	0.15	0.09	0.37	0.06	0.07	0.07	0.14	0.14	0.38	0.38	0.93	0.05	0.41	0.04	0.26	0.11	0.02	0.02	0.34	0.05	0.06	0.04	0.08	4.35	0.23	0.43	0.03	0.4	0.06	0.05	0.52	0.36	0.04	0.04	1.15	8.89	8.67	7.18	0.03	0.03	0.33	11.24	0.06	0.07	0.21	0.03	0.16	2.98
TS-236	0.45	0.19	0.09	0.7	0.14	0.55	0.55	0.19	0.47	0.43	0.43	1.19	0.04	0.99	0.02	0.28	0.28	0.07	0.07	0.09	0.08	0.07	0.08	0.08	0.71	0.31	0.09	0.04	0.05	0.02	0.06	0.05	0.05	0.02	0.03	1.15	2.91	1.12	1.69	0.04	0.04	0.05	2.2	0.01	0.07	0.08	0.07	0.22	0.05
TS-237	0.55	0.16	0.17	0.91	0.08	0.35	0.35	0.16	0.49	0.18	0.24	0.86	0.02	0.41	0.03	0.24	0.06	0.04	0.04	0.09	0.02	0.09	0.04	0.05	2.21	0.3	0.16	0.04	0.11	0.04	0.06	0.13	0.16	0.03	0.02	2.17	3.16	4.46	3.42	0.03	0.04	0.07	13.66	0.06	0.04	0.09	0.05	0.3	1.76
TS-238	0.59	0.26	0.14	0.83	0.13	0.11	0.11	0.17	0.32	0.33	0.32	1.1	0.06	0.67	0.04	0.19	0.06	0.02	0.02	0.13	0.05	0.1	0.07	0.08	1.86	0.46	0.32	0.05	0.16	0.05	0.27	0.12	0.2	0.05	0.04	1.13	15.82	6.97	3.56	0.06	0.03	0.23	14.61	0.04	0.07	0.14	0.05	0.29	0.31
TS-239	0.36	0.16	0.1	0.34	0.07	0.08	0.08	0.13	0.12	0.42	0.42	1.21	0.11	0.44	0.03	0.24	0.06	0.03	0.03	0.68	0.07	0.06	0.06	0.05	7.16	0.27	0.46	0.03	0.42	0.09	0.05	0.32	0.19	0.03	0.03	0.77	9.84	6.08	14.94	0.05	0.02	0.17	18.86	0.02	0.06	0.23	0.03	0.14	3.48
TS-240	0.4	0.2	0.08	0.45	0.11	0.09	0.09	0.16	0.29	1.79	1.79	1.3	0.05	0.57	0.03	0.3	0.12	0.04	0.04	0.16	0.06	0.11	0.05	0.13	1.87	0.26	0.27	0.06	0.27	0.06	0.42	0.28	0.18	0.12	0.05	4.58	15.3	6.64	2.81	0.05	0.03	0.11	19.14	0.09	0.06	0.14	0.05	0.19	0.47
TS-241	0.46	0.29	0.14	0.52	0.07	0.47	0.47	0.18	0.27	0.29	0.24	1.28	0.12	0.49	0.03	0.31	0.17	0.04	0.04	0.77	0.04	0.12	0.04	0.12	7.85	0.33	0.69	0.05	0.55	0.07	0.3	0.93	0.44	0.07	0.02	1.32	38.33	15.25	20.71	0.07	0.06	0.82	24.52	0.05	0.08	0.33	0.04	0.35	0.51
TS-242	0.28	0.07	0.08	0.18	0.04	0.04	0.04	0.08	0.1	0.54	0.54	0.42	0.03	0.23	0.03	0.15	0.09	0.04	0.04	0.09	0.01	0.04	0.01	0.07	1.34	0.09	0.18	0.02	0.15	0.02	0.02	0.3	0.3	0.02	0.01	1.39	1.57	2.23	2.84	0.02	0.05	0.04	6.48	0.17	0.03	0.12	0.02	0.53	5.16
TS-243	1.32	0.39	0.35	0.65	0.18	0.17	0.17	0.26	1.52	1.01	1.01	0.96	0.13	1.13	0.02	0.24	0.1	0.02	0.03	0.14	0.06	0.07	0.04	0.05	2.13	0.34	0.37	0.06	0.18	0.02	0.14	0.14	0.2	0.05	0.02	3.16	4.74	3.56	5.5	0.06	0.05	0.1	31.45	0.07	0.1	0.18	0.06	0.58	1.72
TS-244	0.53	0.22	0.12	0.88	0.11	0.44	0.44	0.17	0.37	0.33	0.44	1.46	0.17	0.5	0.02	0.32	0.15	0.08	0.08	0.15	0.05	0.23	0.04	0.11	5.1	0.32	0.61	0.07	0.24	0.03	0.3	0.19	0.27	0.07	0.04	1.02	27.45	25.83	8.08	0.04	0.04	0.22	43.84	0.07	0.08	0.13	0.07	0.64	0.34
TS-245	0.86	0.27	0.22	0.4	0.09	0.11	0.11	0.17	0.23	0.5	0.5	0.61	0.1	0.75	0.05	0.13	0.09	0.03	0.03	0.27	0.03	0.04	0.03	0.04	1.66	0.62	0.29	0.02	0.19	0.03	0.06	0.17	0.2	0.02	0.01	1.01	3.94	3.56	12.47	0.03	0.02	0.14	12.55	0.05	0.08	0.19	0.03	0.13	5.55
TS-246	0.24	0.07	0.07	0.18	0.04	0.05	0.05	0.07	0.07	0.1	0.15	0.39	0.04	0.23	0.02	0.14	0.1	0.02	0.02	0.15	0.01	0.03	0.1	0.1	2.29	0.09	0.28	0.02	0.15	0.04	0.02	0.39	0.32	0.01	0.01	0.96	1.88	3	7.43	0.02	0.02	0.03	8.43	0.15	0.03	0.12	0.02	0.05	5.42
TS-247	0.64	0.33	0.23	0.77	0.19	0.17	0.17	0.22	0.57	1.31	1.31	1.4	0.41	0.88	0.03	0.22	0.14	0.05	0.05	0.55	0.12	0.12	0.07	0.07	3.39	0.92	0.58	0.12	0.47	0.08	0.31	0.13	0.12	0.07	0.03	0.98	6.48	1.46	10.21	0.08	0.06	0.17	22.51	0.03	0.07	0.31	0.03	0.13	4.92
TS-248	0.65	0.25	0.19	0.69	0.12	0.12	0.12	0.2	0.55	0.33	0.25	1.05	0.04	0.45	0.03	0.27	0.09	0.05	0.05	0.08	0.04	0.16	0.02	0.05	1.78	0.29	0.23	0.06	0.19	0.04	0.11	0.09	0.14	0.03	0.01	2.75	3.29	4.98	2.91	0.08	0.05	0.05	9.77	0.03	0.04	0.08	0.08	0.17	0.31
TS-249	0.44	0.21	0.16	0.89	0.12	0.1	0.1	0.17	0.82	0.46	0.46	1	0.06	0.47	0.04	0.16	0.05	0.06	0.06	0.11	0.1	0.1	0.03	0.04	2.4	0.57	0.18	0.01	0.12	0.04	0.11	0.07	0.1	0.06	0.03	0.84	8.69	4.74	3.57	0.08	0.03	0.1	19.25	0.03	0.05	0.12	0.04	0.08	0.43
TS-250	1.1	0.32	0.28	0.79	0.24	0.14	0.14	0.23	1.05	0.77	0.77	1.07	0.09	1.47	0.04	0.18	0.07	0.04	0.04	0.12	0.01	0.19	0.06	0.04	2.21	1.03	0.15	0.07	0.16	0.03	0.08	0.07	0.07	0.03	0.02	0.58	2.16	2.24	4.49	0.01	0.05	0.07	52.57	0.03	0.06	0.07	0.04	0.16	0.38
TS-251	0.75	0.34	0.24	0.98	0.25	0.15	0.15	0.21	0.73	2.45	2.45	1.17	0.13	1.27	0.03	0.22	0.12	0.03	0.01	0.57	0.05	0.06	0.03	0.05	1.7	9.88	0.52	0.01	0.5	0.05	0.46	0.21	0.19	0.11	0	5.75	3.94	0.99	6.17	0.07	0.05	0.13	2.56	0.03	0.05	0.26	0.04	0.31	2.25
TS-252	0.03	0.13	0.01	0.32	0.11	0.08	0.08	0.12	0.27	1	1	1.03	0.05	0.45	0.02	0.25	0.11	0.04	0.04	0.15	0.01	0.07	0.03	0.1	2.97	0.21	0.36	0.04	0.18	0.01	0.2	0.23	0.29	0.07	0.03	3.31	7.76	5.98	2.97	0.05	0.03	0.09	15.4	0.1	0.04	0.15	0.04	0.23	2.35
TS-253	NA	NA	NA	NA	NA	NA	NA	NA	NA	NA	NA	NA	NA	NA	NA	NA	NA	NA	NA	NA	NA	NA	NA	NA	NA	NA	NA	NA	NA	NA	NA	NA	NA	NA	NA	NA	NA	NA	NA	NA	NA	NA	NA	NA	NA	NA	NA	NA	NA
TS-254	0.73	0.33	0.21	0.89	0.17	0.11	0.11	0.22	0.65	0.6	0.6	1.42	0.08	0.75	0.02	0.16	0.07	0.03	0.03	0.17	0.05	0.06	0.04	0.05	2.86	0.43	0.29	0.04	0.09	0.03	0.16	0.1	0.19	0.05	0.02	2.84	9.67	5.92	1.45	0.06	0.03	0.15	16.12	0.02	0.06	0.19	0.04	0.12	0.89
TS-255	NA	NA	NA	NA	NA	NA	NA	NA	NA	NA	NA	NA	NA	NA	NA	NA	NA	NA	NA	NA	NA	NA	NA	NA	NA	NA	NA	NA	NA	NA	NA	NA	NA	NA	NA	NA	NA	NA	NA	NA	NA	NA	NA	NA	NA	NA	NA	NA	NA
TS-256	NA	NA	NA	NA	NA	NA	NA	NA	NA	NA	NA	NA	NA	NA	NA	NA	NA	NA	NA	NA	NA	NA	NA	NA	NA	NA	NA	NA	NA	NA	NA	NA	NA	NA	NA	NA	NA	NA	NA	NA	NA	NA	NA	NA	NA	NA	NA	NA	NA
TS-257	NA	NA	NA	NA	NA	NA	NA	NA	NA	NA	NA	NA	NA	NA	NA	NA	NA	NA	NA	NA	NA	NA	NA	NA	NA	NA	NA	NA	NA	NA	NA	NA	NA	NA	NA	NA	NA	NA	NA	NA	NA	NA	NA	NA	NA	NA	NA	NA	NA
TS-258	0.52	0.24	0.15	0.73	0.13	0.38	0.38	0.21	0.37	0.47	0.47	1.16	0.03	0.71	0.04	0.3	0.05	0.07	0.07	0.09	0.05	0.06	0.04	0.04	1.62	0.28	0.23	0.01	0.09	0.04	0.13	0.08	0.17	0.05	0.03	2.53	16.87	11.31	5.1	0.06	0.04	0.17	18.57	0.03	0.08	0.13	0.08	0.67	0.21
TS-259	0.52	0.2	0.13	0.49	0.08	0.42	0.42	0.28	0.18	0.37	0.37	1.2	0.08	0.93	0.03	0.31	0.06	0.03	0.03	0.45	0.08	0.04	0.06	0.04	3.06	0.42	0.35	0.03	0.25	0.03	0.09	0.33	0.19	0.03	0.03	1.08	9.6	4.64	12.18	0.05	0.03	0.14	13.14	0.02	0.06	0.19	0.03	0.14	0.51
TS-260	0.34	0.14	0.1	0.32	0.1	0.06	0.06	0.12	0.14	0.3	0.3	0.76	0.05	0.52	0.02	0.2	0.07	0.03	0.03	0.16	0.02	0.05	0.03	0.07	3.21	0.2	0.28	0.03	0.08	0.05	0.04	0.15	0.18	0.04	0.04	0.87	4.23	3.75	3.71	0.01	0.04	0.09	11.07	0.06	0.07	0.15	0.03	0.33	4.13
TS-261	NA	NA	NA	NA	NA	NA	NA	NA	NA	NA	NA	NA	NA	NA	NA	NA	NA	NA	NA	NA	NA	NA	NA	NA	NA	NA	NA	NA	NA	NA	NA	NA	NA	NA	NA	NA	NA	NA	NA	NA	NA	NA	NA	NA	NA	NA	NA	NA	NA
TS-262	0.36	0.14	0.08	0.29	0.12	0.07	0.07	0.1	0.14	1.9	1.9	0.57	0.08	0.43	0.02	0.21	0.32	0.03	0.03	0.12	0.02	0.16	0.03	0.35	2.34	0.21	0.62	0.09	0.5	0.06	0.25	0.62	0.26	0.08	0.04	0.86	5.65	43.61	11.49	0.02	0.02	0.14	17.6	0.05	0.05	0.1	0.03	0.55	1.75
TS-263	NA	NA	NA	NA	NA	NA	NA	NA	NA	NA	NA	NA	NA	NA	NA	NA	NA	NA	NA	NA	NA	NA	NA	NA	NA	NA	NA	NA	NA	NA	NA	NA	NA	NA	NA	NA	NA	NA	NA	NA	NA	NA	NA	NA	NA	NA	NA	NA	NA
TS-264	0.48	0.49	0.12	0.37	0.05	0.28	0.28	0.2	0.12	0.28	0.28	0.78	0.1	0.31	0.04	0.23	0.17	0.05	0.05	0.17	0.03	0.05	0.02	0.14	2.2	2.91	0.65	0.03	0.24	0.04	0.03	0.22	0.57	0.02	0.02	3.06	8.95	6.69	11.15	0.03	0.08	0.29	19.7	0.11	0.07	0.26	0.03	0.26	7.82
TS-265	0.34	0.11	0.09	0.3	0.07	0.06	0.06	0.11	0.22	1.15	1.15	0.83	0.07	0.44	0.02	0.21	0.14	0.04	0.04	0.14	0.02	0.26	0.04	0.13	1.46	0.42	0.34	0.04	0.26	0.02	0.12	0.16	0.17	0.06	0.04	1.66	4.56	4.79	5	0.04	0.04	0.07	21.93	0.05	0.05	0.15	0.05	0.1	3.56
TS-266	NA	NA	NA	NA	NA	NA	NA	NA	NA	NA	NA	NA	NA	NA	NA	NA	NA	NA	NA	NA	NA	NA	NA	NA	NA	NA	NA	NA	NA	NA	NA	NA	NA	NA	NA	NA	NA	NA	NA	NA	NA	NA	NA	NA	NA	NA	NA	NA	NA
TS-267	0.26	0.09	0.07	0.19	0.1	0.04	0.04	0.07	0.12	1.03	1.03	0.6	0.06	0.42	0.02	0.15	0.24	0.02	0.02	0.08	0.01	0.18	0.01	0.35	4.2	0.13	0.74	0.03	0.23	0.06	0.06	0.38	0.39	0.05	0.01	3.18	3.26	8.09	5.85	0.02	0.03	0.04	26.44	0.08	0.03	0.1	0.03	0.21	3.74
TS-268	0.38	0.12	0.11	0.31	0.09	0.06	0.06	0.13	0.16	0.53	0.53	0.74	0.03	0.48	0.03	0.2	0.11	0.02	0.02	0.11	0.02	0.06	0.03	0.06	1.54	0.17	0.21	0.03	0.18	0.04	0.05	0.17	0.23	0.04	0.04	4.68	2.38	0.86	1.29	0.02	0.11	0.06	1.41	0.1	0.05	0.15	0.04	0.46	4.96
TS-269	0.24	0.11	0.07	0.25	0.05	0.07	0.07	0.11	0.14	0.46	0.46	1.33	0.05	0.39	0.02	0.18	0.09	0.01	0.01	0.26	0.07	0.06	0.04	0.05	1.56	0.21	0.27	0.03	0.26	0.02	0.18	0.36	0.25	0.05	0.04	7.58	6.09	2.06	5.42	0.03	0.08	0.23	1.83	0.03	0.05	0.16	0.03	0.4	0.11
TS-270	NA	NA	NA	NA	NA	NA	NA	NA	NA	NA	NA	NA	NA	NA	NA	NA	NA	NA	NA	NA	NA	NA	NA	NA	NA	NA	NA	NA	NA	NA	NA	NA	NA	NA	NA	NA	NA	NA	NA	NA	NA	NA	NA	NA	NA	NA	NA	NA	NA
TS-271	NA	NA	NA	NA	NA	NA	NA	NA	NA	NA	NA	NA	NA	NA	NA	NA	NA	NA	NA	NA	NA	NA	NA	NA	NA	NA	NA	NA	NA	NA	NA	NA	NA	NA	NA	NA	NA	NA	NA	NA	NA	NA	NA	NA	NA	NA	NA	NA	NA
TS-272	0.48	0.19	0.12	0.83	0.13	0.5	0.5	0.15	0.4	0.59	0.59	1.18	0.03	0.98	0.03	0.16	0.06	0.05	0.05	0.16	0.05	0.09	0.05	0.03	1.2	0.43	0.25	0.03	0.18	0.02	0.35	0.15	0.19	0.07	0.02	3.45	9.51	2.59	2.28	0.05	0.15	0.52	1.89	0.03	0.07	0.21	0.06	0.95	0.32
TS-273	0.36	0.11	0.1	0.26	0.1	0.05	0.05	0.11	0.09	0.4	0.41	1.05	0.05	0.28	0.02	0.19	0.08	0.01	0.01	0.08	0.03	0.04	0.03	0.09	1.99	0.17	0.34	0.03	0.1	0.04	0.03	0.22	0.31	0.03	0.03	1.24	1.76	3.55	2.2	0.04	0.03	0.05	14.56	0.09	0.04	0.12	0.03	0.28	3.02
TS-274	0.51	0.19	0.12	0.82	0.09	0.57	0.57	0.19	0.59	0.23	0.28	0.88	0.04	0.76	0.03	0.25	0.07	0.02	0.02	0.11	0.04	0.07	0.05	0.04	0.9	0.34	0.21	0.04	0.13	0.02	0.12	0.12	0.23	0.04	0.03	3	4.77	1.67	1.91	0.05	0.1	0.24	2.85	0.07	0.06	0.23	0.06	0.77	2.44
TS-276	0.52	0.59	0.16	0.6	0.08	0.55	0.55	0.99	0.37	0.4	0.4	1.15	0.04	0.67	0.02	0.84	0.84	0.02	0.03	0.12	0.09	0.09	0.06	NA	0.66	0.26	0.18	0.01	0.17	0.01	0.11	0.22	0.21	0.05	0	1.91	2.34	0.88	6.14	0.04	0.05	0.15	1.9	0.05	0.07	0.13	0.04	0.38	1.09
TS-277	0.51	0.2	0.12	0.49	0.06	0.08	0.08	0.13	0.23	0.21	0.3	0.78	0.04	0.45	0.04	0.14	0.08	0.02	0.02	0.13	0.02	0.07	0.03	0.05	2.18	0.39	0.28	0.03	0.13	0.03	0.11	0.21	0.26	0.04	0.03	1.9	8.85	6.34	3.24	0.06	0.07	0.72	8.36	0.12	0.05	0.24	0.03	0.28	6.49
TS-278	0.49	0.13	0.14	0.46	0.13	0.08	0.08	0.16	0.15	0.16	0.17	0.66	0.03	0.47	0.02	0.22	0.06	0.02	0.02	0.07	0.02	0.08	0.05	0.05	1.05	0.25	0.17	0.02	0.08	0.03	0.04	0.13	0.16	0.04	0.03	1.42	2.82	4.07	2.43	0.04	0.04	0.09	11.7	0.07	0.04	0.13	0.03	0.29	2.59
TS-280	0.29	0.11	0.08	0.23	0.05	0.06	0.06	0.11	0.08	0.48	0.48	0.97	0.02	0.27	0.02	0.2	0.06	0.02	0.02	0.06	0.02	0.03	0.03	0.05	1.6	0.15	0.22	0.03	0.09	0.02	0.03	0.1	0.22	0.02	0.02	5.01	2.18	1.72	1.01	0.01	0.07	0.06	3.96	0.14	0.04	0.16	0.03	0.37	5.68
TS-281	0.77	0.28	0.22	1.24	0.35	0.15	0.15	0.24	0.62	0.77	0.77	1.5	0.03	1	0.02	0.23	0.23	0.03	0.03	0.08	0.05	0.09	0.06	0.03	1.09	7.45	0.13	0.04	0.08	0.03	0.12	0.05	0.06	0.04	0.03	1.48	3.9	2.22	2.08	0.08	0.04	0.04	11.9	0.01	0.06	0.09	0.04	0.25	0.25
TS-282	0.28	0.15	0.08	0.29	0.05	0.07	0.07	0.11	0.16	0.52	0.52	0.74	0.13	0.36	0.01	0.21	0.15	0.05	0.05	0.64	0.03	0.07	0.02	0.11	7.12	0.22	0.72	0.03	0.58	0.05	0.14	0.47	0.42	0.05	0.02	0.68	19.09	12.22	19.74	0.06	0.03	0.35	29.06	0.06	0.05	0.26	0.03	0.16	4.54
TS-283	0.53	0.27	0.12	0.63	0.1	0.46	0.46	0.22	0.2	0.4	0.31	1.46	0.11	0.67	0.08	0.37	0.09	0.04	0.04	0.21	0.11	0.08	0.05	0.09	3.68	0.42	0.45	0.06	0.19	0.02	0.54	0.19	0.3	0.06	0.05	2.31	50.74	8.47	11.16	0.09	0.04	0.17	12.93	0.03	0.07	0.22	0.06	0.36	0.04
TS-284	0.63	0.28	0.16	1.31	0.26	0.15	0.15	0.28	0.78	0.74	0.74	1.77	0.06	1.6	0.02	0.24	0.24	0.02	0.02	0.14	0.09	0.05	0.06	0.02	1.67	8.33	0.14	0.04	0.07	0.03	0.14	0.05	0.08	0.03	0.05	3.68	14.38	2.72	2.8	0.07	0.04	0.04	3.84	0.02	0.06	0.14	0.04	0.11	0.05
TS-285	0.87	0.25	0.24	0.6	0.08	0.14	0.14	0.16	0.36	0.61	0.61	0.73	0.07	0.6	0.02	0.16	0.1	0.02	0.04	0.29	0.05	0.05	0.02	0.04	3.22	0.7	0.22	0.03	0.26	0.04	0.06	0.4	0.25	0.02	0.02	0.66	3.65	4.47	17.81	0.07	0.04	0.13	17.54	0.05	0.04	0.16	0.03	0.1	2.93
TS-286	0.45	0.16	0.12	0.72	0.1	0.4	0.4	0.18	0.45	0.2	0.22	0.73	0.06	0.43	0.04	0.23	0.06	0.04	0.04	0.12	0.03	0.08	0.04	0.08	2.17	0.25	0.27	0.03	0.1	0.03	0.05	0.16	0.18	0.06	0.03	0.61	3.14	6.72	3.65	0.04	0.03	0.09	13.73	0.05	0.05	0.11	0.03	0.14	2.17
TS-287	0.47	0.25	0.13	0.67	0.11	0.38	0.38	0.18	0.28	2.24	2.24	1.12	0.17	0.81	0.03	0.3	0.21	0.03	0.03	0.45	0.07	0.32	0.04	0.18	4.53	0.55	0.71	0.05	0.55	0.07	0.37	0.44	0.33	0.14	0.03	6.14	11.23	10.43	13.29	0.06	0.05	0.31	30.89	0.07	0.08	0.2	0.07	0.58	2.99
TS-288	0.48	0.2	0.14	0.61	0.09	0.44	0.44	0.18	0.2	0.48	0.48	0.92	0.04	0.4	0.01	0.17	0.06	0.04	0.04	0.12	0.04	0.08	0.06	0.06	1.52	0.42	0.27	0	0.1	0.04	0.1	0.16	0.21	0.04	0.03	2.1	11.56	6.74	4.01	0.06	0.05	0.35	11.64	0.05	0.07	0.19	0.04	0.46	0.84
TS-289	0.42	0.19	0.12	1.05	0.16	0.62	0.62	0.2	0.76	0.64	0.64	1.71	0.1	0.72	0.06	0.3	0.06	0.04	0.04	0.13	0.1	0.13	0.06	0.05	1.96	0.36	0.24	0.06	0.16	0.03	0.21	0.08	0.13	0.07	0.04	0.87	15.61	6.66	4.02	0.06	0.02	0.14	13.48	0.02	0.06	0.13	0.06	0.39	0.16
TS-290	0.61	0.19	0.15	0.91	0.09	0.53	0.53	0.21	0.52	0.48	0.48	1.44	0.06	0.74	0.01	0.35	0.35	0.02	0.02	0.12	0.05	0.1	0.04	0.05	1.78	0.36	0.22	0.06	0.13	0.01	0.23	0.07	0.13	0.05	0.03	2.92	17.56	5.92	2.93	0.04	0	0.14	14.38	0.03	0.05	0.11	0.05	0.21	0.12
TS-291	0.39	0.27	0.13	1.04	0.25	0.15	0.15	0.18	0.63	0.81	0.81	1.53	0.1	1.65	NA	0.17	0.07	0.05	0.05	0.19	0.08	0.03	0.06	0.03	1.47	7.75	0.28	0.05	0.1	0.06	0.23	0.07	0.06	0.05	0.01	1.78	3.71	0.67	1	0.05	NA	0.12	1.84	0.01	0.07	0.32	0.03	0.07	0.66
TS-292	0.59	0.3	0.15	1.71	0.22	0.15	0.15	0.26	0.87	0.72	0.72	1.97	0.06	0.62	0.04	0.24	0.05	0.04	0.04	0.21	0.07	0.07	0.07	0.03	1.45	0.48	0.24	0	0.17	0.04	0.33	0.1	0.09	0.05	0.03	1.44	6.36	1.66	4.15	0.14	0.05	0.09	1.6	0.01	0.07	0.39	0.04	0.3	0.21
TS-293	0.42	0.14	0.12	0.38	0.11	0.09	0.09	0.14	0.15	0.3	0.3	0.84	0.06	0.68	0.02	0.29	0.29	0.03	0.03	0.18	0.05	0.1	0.03	0.05	2.21	0.26	0.27	0.03	0.13	0.04	0.06	0.15	0.18	0.02	0.03	2.7	8.87	5.63	4.17	0.01	0.05	0.17	12.63	0.02	0.07	0.19	0.04	0.25	1.79
TS-294	0.69	0.2	0.15	0.67	0.12	0.43	0.43	0.21	0.3	0.32	0.32	1.18	0.04	0.48	0.03	0.29	0.07	0.03	0.01	0.11	0.04	0.09	0.04	0.06	1.01	0.22	0.22	0.04	0.12	0.01	0.14	0.12	0.17	0.03	0.03	2.36	5.3	3.37	2.74	0.04	0.05	0.16	12.16	0.06	0.07	0.11	0.04	0.52	0.75
TS-295	1.15	0.37	0.29	0.48	0.13	0.18	0.18	0.2	0.41	1.05	1.05	0.83	0.09	0.53	0.04	0.14	0.08	0.02	0.02	0.18	0.02	0.08	0.03	0.05	1.52	0.3	0.31	0.03	0.25	0.01	0.17	0.16	0.19	0.03	0.03	0.54	3.4	2.66	7.05	0.06	0.06	0.13	14.35	0.05	0.06	0.15	0.03	0.25	1.96
TS-296	0.28	0.09	0.07	0.2	0.05	0.05	0.05	0.08	0.11	0.4	0.4	0.41	0.02	0.28	0.02	0.13	0.05	0.02	0.02	0.05	0.01	0.03	0.03	0.05	0.95	0.11	0.1	0.02	0.05	0.02	0.03	0.08	0.15	0.02	0.02	1.35	2.82	3.85	1.16	0.02	0.04	0.06	8.64	0.18	0.03	0.13	0.03	0.16	5.32
TS-297	NA	NA	NA	NA	NA	NA	NA	NA	NA	NA	NA	NA	NA	NA	NA	NA	NA	NA	NA	NA	NA	NA	NA	NA	NA	NA	NA	NA	NA	NA	NA	NA	NA	NA	NA	NA	NA	NA	NA	NA	NA	NA	NA	NA	NA	NA	NA	NA	NA
TS-298	0.44	0.23	0.1	0.88	0.12	1.43	1.43	0.16	0.32	0.88	0.88	1.07	0.12	0.81	0.04	0.26	0.12	0.05	0.05	0.19	0.05	0.06	0.07	0.04	1.63	0.36	0.36	0.04	0.18	0.04	0.82	0.15	0.21	0.12	0.04	2.09	7.52	2.91	1.84	0.08	0.02	0.23	2.46	0.02	0.07	0.22	0.06	0.1	0.24
TS-299	0.57	0.21	0.16	0.58	0.12	0.31	0.31	0.18	0.31	0.83	0.83	1	0.04	0.54	0.03	0.25	0.11	0.03	0.03	0.15	0.04	0.07	0.02	0.06	1.99	0.24	0.24	0.04	0.17	0.02	0.09	0.2	0.19	0.04	0.02	1.46	4.14	5.12	3.29	0.04	0.03	0.12	19.43	0.07	0.07	0.15	0.04	0.41	2.2
TS-300	0.34	0.12	0.1	0.29	0.12	0.07	0.07	0.15	0.14	0.46	0.57	1.42	0.04	0.43	0.02	0.25	0.09	0.02	0.02	0.13	0.05	0.05	0.04	0.08	3.08	0.21	0.29	0.04	0.19	0.05	0.11	0.17	0.19	0.06	0.03	4.57	4.32	6.23	3.7	0.04	0.04	0.07	16.29	0.05	0.06	0.13	0.06	0.24	2.1
TS-301	0.53	0.18	0.15	0.85	0.08	0.47	0.47	0.17	0.54	0.49	0.49	1.09	0.01	0.68	0.03	0.24	0.02	0.07	0.07	0.07	0.04	0.14	0.06	0.01	0.39	0.21	0.07	0.05	0.05	0.01	0.06	0.03	0.04	0.02	0.02	3.58	0.99	0.64	0.48	0.08	0.03	0.02	1.4	0.01	0.06	0.05	0.06	0.19	0.08
TS-302	0.52	0.22	0.17	0.87	0.12	0.44	0.44	0.19	0.25	0.29	0.29	1.01	0.05	0.51	0.04	0.3	0.3	0.01	0.01	0.06	0.1	0.1	0.06	0.04	2.28	0.31	0.18	0.04	0.05	0.03	0.05	0.05	0.11	0.01	0.03	1.33	6.69	7.9	3.01	0.05	0.04	0.11	19.61	0.04	0.09	0.09	0.05	0.18	0.79
TS-303	0.36	0.16	0.07	0.59	0.1	0.28	0.28	0.21	0.39	0.7	0.7	1.4	0.14	1.19	0.02	0.26	0.08	0.03	0.03	0.17	0.09	0.23	0.04	0.07	2.24	0.37	0.26	0.15	0.21	0.02	0.43	0.09	0.09	0.08	0.02	1.44	30.05	3.77	18.27	0.02	0.02	0.07	18.72	0.01	0.08	0.07	0.06	0.54	0.05
TS-304	0.4	0.13	0.11	0.37	0.08	0.08	0.08	0.15	0.15	0.29	0.23	1	0.08	0.52	0.02	0.25	0.04	0.03	0.03	0.19	0.04	0.07	0.05	0.06	2.2	0.27	0.27	0.03	0.14	0.01	0.19	0.14	0.17	0.05	0.04	1.12	13.25	6.28	2.85	0.06	0.05	0.14	18.5	0.03	0.06	0.2	0.03	0.15	1.08
TS-306	NA	NA	NA	NA	NA	NA	NA	NA	NA	NA	NA	NA	NA	NA	NA	NA	NA	NA	NA	NA	NA	NA	NA	NA	NA	NA	NA	NA	NA	NA	NA	NA	NA	NA	NA	NA	NA	NA	NA	NA	NA	NA	NA	NA	NA	NA	NA	NA	NA
TS-307	NA	NA	NA	NA	NA	NA	NA	NA	NA	NA	NA	NA	NA	NA	NA	NA	NA	NA	NA	NA	NA	NA	NA	NA	NA	NA	NA	NA	NA	NA	NA	NA	NA	NA	NA	NA	NA	NA	NA	NA	NA	NA	NA	NA	NA	NA	NA	NA	NA
TS-308	NA	NA	NA	NA	NA	NA	NA	NA	NA	NA	NA	NA	NA	NA	NA	NA	NA	NA	NA	NA	NA	NA	NA	NA	NA	NA	NA	NA	NA	NA	NA	NA	NA	NA	NA	NA	NA	NA	NA	NA	NA	NA	NA	NA	NA	NA	NA	NA	NA
TS-309	NA	NA	NA	NA	NA	NA	NA	NA	NA	NA	NA	NA	NA	NA	NA	NA	NA	NA	NA	NA	NA	NA	NA	NA	NA	NA	NA	NA	NA	NA	NA	NA	NA	NA	NA	NA	NA	NA	NA	NA	NA	NA	NA	NA	NA	NA	NA	NA	NA
TS-310	NA	NA	NA	NA	NA	NA	NA	NA	NA	NA	NA	NA	NA	NA	NA	NA	NA	NA	NA	NA	NA	NA	NA	NA	NA	NA	NA	NA	NA	NA	NA	NA	NA	NA	NA	NA	NA	NA	NA	NA	NA	NA	NA	NA	NA	NA	NA	NA	NA
TS-311	NA	NA	NA	NA	NA	NA	NA	NA	NA	NA	NA	NA	NA	NA	NA	NA	NA	NA	NA	NA	NA	NA	NA	NA	NA	NA	NA	NA	NA	NA	NA	NA	NA	NA	NA	NA	NA	NA	NA	NA	NA	NA	NA	NA	NA	NA	NA	NA	NA
TS-312	NA	NA	NA	NA	NA	NA	NA	NA	NA	NA	NA	NA	NA	NA	NA	NA	NA	NA	NA	NA	NA	NA	NA	NA	NA	NA	NA	NA	NA	NA	NA	NA	NA	NA	NA	NA	NA	NA	NA	NA	NA	NA	NA	NA	NA	NA	NA	NA	NA
TS-313	NA	NA	NA	NA	NA	NA	NA	NA	NA	NA	NA	NA	NA	NA	NA	NA	NA	NA	NA	NA	NA	NA	NA	NA	NA	NA	NA	NA	NA	NA	NA	NA	NA	NA	NA	NA	NA	NA	NA	NA	NA	NA	NA	NA	NA	NA	NA	NA	NA
TS-315	NA	NA	NA	NA	NA	NA	NA	NA	NA	NA	NA	NA	NA	NA	NA	NA	NA	NA	NA	NA	NA	NA	NA	NA	NA	NA	NA	NA	NA	NA	NA	NA	NA	NA	NA	NA	NA	NA	NA	NA	NA	NA	NA	NA	NA	NA	NA	NA	NA
TS-316	NA	NA	NA	NA	NA	NA	NA	NA	NA	NA	NA	NA	NA	NA	NA	NA	NA	NA	NA	NA	NA	NA	NA	NA	NA	NA	NA	NA	NA	NA	NA	NA	NA	NA	NA	NA	NA	NA	NA	NA	NA	NA	NA	NA	NA	NA	NA	NA	NA
TS-318	NA	NA	NA	NA	NA	NA	NA	NA	NA	NA	NA	NA	NA	NA	NA	NA	NA	NA	NA	NA	NA	NA	NA	NA	NA	NA	NA	NA	NA	NA	NA	NA	NA	NA	NA	NA	NA	NA	NA	NA	NA	NA	NA	NA	NA	NA	NA	NA	NA
TS-319	NA	NA	NA	NA	NA	NA	NA	NA	NA	NA	NA	NA	NA	NA	NA	NA	NA	NA	NA	NA	NA	NA	NA	NA	NA	NA	NA	NA	NA	NA	NA	NA	NA	NA	NA	NA	NA	NA	NA	NA	NA	NA	NA	NA	NA	NA	NA	NA	NA
TS-320	NA	NA	NA	NA	NA	NA	NA	NA	NA	NA	NA	NA	NA	NA	NA	NA	NA	NA	NA	NA	NA	NA	NA	NA	NA	NA	NA	NA	NA	NA	NA	NA	NA	NA	NA	NA	NA	NA	NA	NA	NA	NA	NA	NA	NA	NA	NA	NA	NA
TS-321	NA	NA	NA	NA	NA	NA	NA	NA	NA	NA	NA	NA	NA	NA	NA	NA	NA	NA	NA	NA	NA	NA	NA	NA	NA	NA	NA	NA	NA	NA	NA	NA	NA	NA	NA	NA	NA	NA	NA	NA	NA	NA	NA	NA	NA	NA	NA	NA	NA
[truncated: 25 more columns]
