# Supplementary material for: Genome-wide association analysis identifies a natural variation in basic helix-loop-helix transcription factor regulating ascorbate biosynthesis via D-mannose/L-galactose pathway in tomato
Source: PLoS Genet. 2019 May 8;15(5):e1008149. doi: 10.1371/journal.pgen.1008149 (PMC6527244; doi:10.1371/journal.pgen.1008149)
Supplement: S4 Table — (XLSX) [file pgen.1008149.s015.xlsx]

## Sheet: Sheet1
S4 Table. Tomato accession groups with repeatedly detected traits subjected to pairwise difference tests (t-test).
Metabolites	Category	P-value(t-test)
		PIM-CER	PIM-BIG	CER-BIG	PIM-SA_CER	PIM-NSA_CER	PIM-UO_CER	PIM-NP_BIG	PIM-P_BIG	SA_CER-NSA_CER	SA_CER-UO_CER	SA_CER-NP_BIG	SA_CER-P_BIG	NSA_CER-UO_CER	NSA_CER-NP_BIG	NSA_CER-P_BIG	UO_CER-NP_BIG	UO_CER-P_BIG	NP_BIG-P_BIG
Piperidine	Amino Acid	ns	ns	ns	ns	ns	ns	ns	ns	ns	ns	ns	ns	0.0465657	0.00433732	ns	ns	ns	ns
Tricarbomethoxyethylene	Others	ns	ns	ns	ns	ns	ns	ns	ns	ns	ns	ns	ns	ns	ns	ns	ns	ns	ns
Acetic acid	Organic Acid	ns	0.0433693	ns	ns	ns	0.026512	0.0340573	ns	ns	ns	ns	ns	0.015972	0.0165283	ns	ns	ns	ns
Pyridine-3-carboxylic acid	Others	0.00982337	0.000505562	ns	ns	ns	0.00359903	0.000828565	0.00251577	ns	ns	ns	ns	ns	ns	ns	ns	ns	ns
D-tyrosine	Others	0.0423048	ns	ns	ns	ns	0.0239324	0.0404837	ns	ns	ns	ns	ns	ns	ns	ns	ns	ns	ns
1,3-Propanediol	Others	ns	ns	ns	ns	ns	ns	ns	ns	ns	ns	ns	ns	ns		ns	ns	ns	ns
Lactic Acid	Organic Acid	ns	ns	ns	ns	ns	ns	ns	ns	ns	ns	ns	ns	ns	ns	ns	ns	ns	ns
Alanine	Amino Acid	ns	ns	ns	ns	ns	ns	ns	ns	ns	ns	ns	ns	ns	ns	ns	ns	ns	ns
Glyciloc acid	Organic Acid	ns	0.0177378	ns	ns	ns	0.025948	0.0256741	0.0197341	ns	ns	ns	0.0475168	ns	ns	ns	ns	ns	ns
Pentasiloxane	Others	ns	ns	0.0199153	ns	ns	ns	ns	ns	ns	ns	ns	ns	ns	ns	ns	0.0326412	ns	ns
Acetamide	Amino Acid	ns	ns	ns	ns	ns	ns	ns	ns	ns	ns	ns	ns	0.00645996	0.00219006	ns	ns	ns	ns
Valine	Amino Acid	0.022531	ns	0.0137963	ns	0.00964063	ns	ns	ns	ns	ns	ns	ns	ns	0.00832242	ns	ns	ns	ns
β-Alanine	Amino Acid	ns	0.00579377	6.29921e-12	ns	ns	ns	0.00403988	ns	ns	ns	4.17473e-05	0.0350445	ns	9.19823e-07	0.012645	2.03182e-08	0.00400798	ns
Ethanolamine	Amine	ns	0.002906	0.049782	ns	ns	0.0187978	0.00398452	0.0111639	ns	ns	ns	ns	ns	0.0167384	0.0428894	ns	ns	ns
Phosphoric acid	Organic Acid	0.000161818	0.00835133	0.0254439	0.00600221	0.000291004	0.000858869	0.00942385	0.0485559	ns	ns	ns	ns	ns	0.0432632	ns	ns	ns	ns
Glycerol	Others	ns	ns	ns	ns	ns	ns	ns	ns	ns	ns	ns	ns	ns	ns	ns	ns	ns	ns
Isoleucine	Amino Acid	ns	0.0167454	1.76141e-06	ns	ns	ns	0.0102454	ns	ns	ns	0.0140243	ns	ns	1.18245e-05	ns	0.000388614	ns	ns
Succinic acid	Organic Acid	0.00438535	0.0448382	ns	0.0452156	0.00578636	0.00791187	ns	0.000499323	ns	ns	ns	ns	ns	0.0404511	ns	ns	ns	0.00281595
L-Serine	Amino Acid	ns	ns	ns	ns	ns	ns	ns	ns	ns	ns	0.0300422	ns	ns	0.0488684	ns	0.0152837	ns	ns
L-Threonine	Organic Acid	ns	ns	0.0313341	ns	ns	ns	ns	ns	ns	ns	ns	ns	ns	ns	ns	ns	ns	ns
Malic acid	Organic Acid	0.0209153	0.0165134	ns	0.0208789	0.0417076	ns	0.0477453	0.000279088	ns	ns	ns	ns	ns	ns	0.0340283	ns	0.015203	0.00538552
L-5-Oxoproline	Amino Acid	ns	ns	ns	ns	ns	ns	ns	0.0251481	ns	ns	ns	ns	ns	ns	ns	ns	ns	0.0350192
L-Aspartic acid	Amino Acid	ns	ns	ns	ns	0.04187	ns	ns	ns	ns	ns	ns	ns	ns	ns	ns	ns	ns	ns
Aminobutyric acid	Organic Acid	ns	ns	ns	ns	ns	ns	ns	ns	ns	ns	ns	ns	ns	ns	ns	ns	ns	ns
Glutamic acid	Amino Acid	ns	0.0153799	0.0195642	ns	ns	ns	0.0218638	0.0174085	0.0467577	ns	ns	ns	0.0206322	0.00131989	0.00364091	ns	ns	ns
Asparagine	Amino Acid	ns	ns	0.0375716	ns	ns	ns	ns	ns	ns	ns	ns	ns	ns	ns	ns	ns	ns	ns
Xylose	Sugar	ns	ns	ns	0.0304408	ns	ns	ns	0.00907058	ns	ns	ns	ns	ns	ns	0.0388732	ns	ns	0.0413231
D-Glucopyranosiduronic acid	Amino Acid	ns	ns	ns	ns	ns	ns	ns	ns	ns	ns	ns	ns	ns	ns	ns	ns	ns	ns
l-Glutamine	Amino Acid	ns	ns	ns	ns	0.0240688	ns	ns	ns	ns	ns	ns	ns	ns	0.00984887	ns	ns	ns	ns
Citric acid	Organic Acid	9.12139e-05	5.60177e-08	0.00520303	0.004942	0.00650002	6.51952e-06	1.65431e-07	7.46994e-07	ns	ns	0.0284364	0.00880666	0.0342577	0.00574037	0.00287245	ns	ns	ns
Ascorbic acid	Organic Acid	0.00315124	2.28573e-07	4.55478e-05	ns	0.0364287	0.000495434	6.00162e-07	4.68611e-06	ns	ns	0.00177378	0.00205532	ns	0.000835829	0.00157923	ns	ns	ns
Quininic acid	Organic Acid	0.0135636	ns	0.000141213	0.0234827	0.00153685	ns	ns	ns	ns	ns	0.0164433	0.00276598	0.0145099	0.00015979	9.52036e-05	ns	0.0451848	ns
Froctose	Sugar	0.00406964	0.000771537	ns	ns	0.0170996	0.00215003	0.00178803	0.000581021	ns	ns	ns	ns	ns	ns	ns	ns	ns	ns
Galactose	Sugar	ns	ns	ns	ns	ns	ns	ns	0.0100374	ns	ns	ns	0.00154647	ns	ns	0.00451382	ns	0.0183616	0.000682115
Glucose	Sugar	0.00444039	0.00122563	ns	ns	0.0220897	0.00201771	0.00286146	0.000653226	ns	ns	ns	ns	ns	ns	ns	ns	ns	ns
Galacturonic acid	Organic Acid	1.15905e-06	2.39106e-05	ns	1.04928e-05	2.86361e-06	0.000127159	5.19266e-06	ns	ns	ns	ns	0.00849288	ns	ns	0.00484974	ns	ns	0.0165307
Mannobiose	Sugar	0.00350092	0.000344137	ns	0.00997817	0.0294799	0.00476432	0.000758724	0.000626459	ns	ns	ns	ns	ns	ns	ns	ns	ns	ns
Ribonic acid	Sugar	0.00336633	0.000556236	ns	ns	0.00305056	0.00107702	0.00132739	0.000223217	ns	0.0229229	0.035802	0.00424365	ns	ns	ns	ns	ns	ns
Palmitic acid	Organic Acid	ns	ns	ns	ns	ns	ns	ns	ns	ns	ns	ns	ns	ns	0.0151816	ns	ns	ns	ns
Myo-Inositol	Sugar	2.28615e-05	7.4685e-07	ns	0.0016449	0.00143618	2.89932e-06	4.47992e-06	3.92911e-08	ns	ns	ns	0.00366552	ns	ns	0.00151839	ns	ns	0.00690754
Galactose oxime	Sugar	ns	ns	ns	ns	ns	ns	ns	ns	ns	ns	ns	ns	ns	ns	ns	ns	ns	ns
4-hydroxyproline	Others	ns	ns	ns	ns	ns	ns	ns	ns	ns	ns	ns	ns	ns	ns	ns	ns	ns	ns
Stearic acid	Organic Acid	ns	ns	ns	ns	ns	ns	ns	ns	ns	ns	ns	ns	ns	0.01142	ns	ns	ns	ns
D-Glucopyranoside	Sugar	ns	ns	ns	ns	ns	ns	ns	0.0190914	ns	ns	ns	0.0180527	ns	ns	0.0369517	ns	0.0381954	ns
Pentonic acid	Organic Acid	0.0152983	0.000281859	0.0306217	0.0262227	ns	0.0136266	0.00043235	0.00275262	ns	ns	ns	ns	ns	0.0316278	ns	ns	ns	ns
Hexopyranose	Organic Acid	ns	ns	0.0116149	ns	ns	ns	ns	0.0496294	ns	ns	ns	ns	ns	ns	ns	ns	ns	ns
Scurose	Sugar	5.4526e-06	2.8978e-15	1.33288e-10	2.27796e-05	0.00596032	6.31293e-07	1.26271e-14	1.23646e-12	ns	ns	0.000902283	0.000213229	0.00756492	1.54898e-09	3.55934e-08	0.00144379	0.000406646	ns
Glycerol monostearate	Others	ns	0.0317223	0.0012667	ns	ns	ns	0.0324632	ns	ns	ns	ns	ns	ns	0.0010297	0.029764	0.0192191	ns	ns
SSC	Others	2.61552e-08	2.79419e-16	1.14845e-06	5.08241e-07	0.000771189	7.98804e-10	1.266e-15	5.24087e-16	0.0421418	ns	0.0213217	0.000111117	0.00168531	4.67714e-07	6.72719e-09	ns	0.000845095	0.00575353
total sugar	Sugar	0.000845445	1.70708e-08	0.0012	9.49597e-07	0.000845445	2.06362e-13	1.38366e-20	6.74842e-17	0.0558383	0.00643085	3.87968e-06	7.43746e-06	2.01906e-06	2.65286e-12	5.14079e-10	ns	0.0236058	ns
total acid	Organic Acid	0.00350092	2.12365e-06	0.000623507	0.0127899	0.13176	0.000525192	1.66571e-08	2.60879e-07	ns	ns	0.00186377	0.00201969	0.0297643	3.54679e-06	2.86417e-05	0.0234626	0.0156357	ns
sugar/acid ratio	Others	ns	ns	ns	ns	ns	ns	ns	ns	ns	ns	ns	ns	ns	ns	ns	ns	ns	ns
PIM, S. pimpinellifolium; CER, S. l. cerasiforme; BIG, S. l. lycopersicum; SN_CER, South America CER; NSN_CER, non-South America CER; UO_CER, unknown orIgin CER; NP_BIG, non Processing BIG; P_BIG,Processing BIG. (see Material and Methods)
P<005, significant; ns, not significant.
