# Supplementary material for: Genome-wide association analysis identifies a natural variation in basic helix-loop-helix transcription factor regulating ascorbate biosynthesis via D-mannose/L-galactose pathway in tomato
Source: PLoS Genet. 2019 May 8;15(5):e1008149. doi: 10.1371/journal.pgen.1008149 (PMC6527244; doi:10.1371/journal.pgen.1008149)
Supplement: S5 Table — (XLSX) [file pgen.1008149.s016.xlsx]

## Sheet: Sheet1
S5 Table. List of 388 detected suggestive SNPs (including 126 significant SNPs) in at least one environment.
Environmenta	Metabolites	Metabolite Class	Chromosome	SNPb	Posistionc	Minor allele	Major allele	Allele frequencyd	Beta	SE	P-valuee	R2(%)f	Number of genes	Candidate genes
E1	D-Glucopyranosiduronic acid	Organic Acid	1	SL2.50ch01_1376691	1376691	G	A	0.06	0.171743	0.0287544	7.57156e-09	0.1578	14	Solyc01g006730.2,Solyc01g006740.2,Solyc01g006750.2,Solyc01g006760.2,Solyc01g006770.1,Solyc01g006780.2,Solyc01g006790.2,Solyc01g006800.2,Solyc01g006810.2,Solyc01g006820.2,Solyc01g006830.2,Solyc01g006840.2,Solyc01g006850.1,Solyc01g006860.2,
E1	Ribonic acid	Organic Acid	1	SL2.50ch01_1468339	1468339	A	G	0.07	0.917866	0.165368	6.97432e-08	0.0366463	10	Solyc01g006860.2,Solyc01g006870.2,Solyc01g006880.2,Solyc01g006890.2,Solyc01g006900.2,Solyc01g006910.2,Solyc01g006920.2,Solyc01g006930.2,Solyc01g006940.2,Solyc01g006950.2,
E1	Pyrimidinetrione	Organic Acid	1	SL2.50ch01_1722334	1722334	T	C	0.057	0.157474	0.0283275	6.67443e-08	0.03389	7	Solyc01g007130.2,Solyc01g007140.2,Solyc01g007150.2,Solyc01g007160.2,Solyc01g007170.2,Solyc01g007180.2,Solyc01g007190.2,
E1	Ethanolamine	Others	1	SL2.50ch01_17957811	17957811	G	A	0.123	0.852154	0.160095	2.197e-07	0.0883153	1	Solyc01g015220.1,
E1	Phosphate acid	Organic Acid	1	SL2.50ch01_26113394	26113394	A	G	0.209	2.931	0.470158	1.80874e-09	0.0610663	0
E1	Palmitic Acid	Organic Acid	1	SL2.50ch01_36742415	36742415	A	G	0.126	0.47287	0.0870647	1.2775e-07	0.0776946	1	Solyc01g035220.1,
E1	Citric acid	Organic Acid	1	SL2.50ch01_44664099	44664099	C	T	0.119	15.9439	2.73118	1.54218e-08	0.0341121	2	Solyc01g044550.1,Solyc01g044560.1,
E1	Xylose	Sugar	1	SL2.50ch01_45405235	45405235	T	C	0.066	0.11744	0.0218249	1.64844e-07	0.0520282	0
E1,E2	Galactose oxime	Others	1	SL2.50ch01_4836232	4836232	T	G	0.121	0.560051	0.100897	6.96521e-08	0.0298941	8	Solyc01g010070.1,Solyc01g010080.2,Solyc01g010090.1,Solyc01g010100.1,Solyc01g010110.1,Solyc01g010120.1,Solyc01g010130.2,Solyc01g010140.1,
E1,E2	Fructose	Sugar	1	SL2.50ch01_4994658	4994658	T	C	0.155	0.315683	0.0617605	1.73655e-07	0.0860154	10	Solyc01g010160.2,Solyc01g010170.1,Solyc01g010180.2,Solyc01g010190.2,Solyc01g010200.2,Solyc01g010210.1,Solyc01g010220.2,Solyc01g010230.2,Solyc01g010240.2,Solyc01g010250.2,
E1,E2	Glucose	Sugar	1	SL2.50ch01_4994658	4994658	T	C	0.155	22.4085	4.00132	5.3999e-08	0.0882144	10	Solyc01g010160.2,Solyc01g010170.1,Solyc01g010180.2,Solyc01g010190.2,Solyc01g010200.2,Solyc01g010210.1,Solyc01g010220.2,Solyc01g010230.2,Solyc01g010240.2,Solyc01g010250.2,
E1,E2	l-Glutamine	Amino Acid	1	SL2.50ch01_5150800	5150800	A	C	0.065	1.57676	0.25874	2.31328e-09	0.159643	8	Solyc01g010300.1,Solyc01g010310.2,Solyc01g010320.1,Solyc01g010330.1,Solyc01g010340.1,Solyc01g010350.2,Solyc01g010360.2,Solyc01g010370.2,
E1,E2	Mannose	Sugar	1	SL2.50ch01_5163643	5163643	A	C	0.072	0.3607	0.0541227	1.57034e-10	0.151236	8	Solyc01g010300.1,Solyc01g010310.2,Solyc01g010320.1,Solyc01g010330.1,Solyc01g010340.1,Solyc01g010350.2,Solyc01g010360.2,Solyc01g010370.2,
E1	Ribonic acid	Organic Acid	1	SL2.50ch01_5163643	5163643	A	C	0.072	0.887056	0.151884	1.53827e-08	0.0624068	8	Solyc01g010300.1,Solyc01g010310.2,Solyc01g010320.1,Solyc01g010330.1,Solyc01g010340.1,Solyc01g010350.2,Solyc01g010360.2,Solyc01g010370.2,
E1	Phosphate acid	Organic Acid	1	SL2.50ch01_51833631	51833631	T	C	0.19	2.84831	0.488019	1.57015e-08	0.0632967	0
E1	Phosphate acid	Organic Acid	1	SL2.50ch01_57614493	57614493	A	T	0.218	3.00915	0.462563	3.91111e-10	0.073462	2	Solyc01g056940.2,Solyc01g056950.1,
E1	Xylose	Sugar	1	SL2.50ch01_67242037	67242037	G	A	0.09	0.0780266	0.0145177	1.7024e-07	0.0363928	2	Solyc01g058630.1,Solyc01g058640.1,
E1,E2	Pyridine-3-carboxylic acid	Organic Acid	1	SL2.50ch01_68859410	68859410	T	C	0.085	0.0374185	0.00675478	7.518e-08	0.0346113	3	Solyc01g059860.2,Solyc01g059870.2,Solyc01g059880.2,
E2	Pyridine-3-carboxylic acid	Organic Acid	1	SL2.50ch01_69639741	69639741	T	C	0.098	0.0345201	0.00645688	1.9888e-07	0.0267135	7	Solyc01g060130.2,Solyc01g060140.2,Solyc01g060150.2,Solyc01g060160.1,Solyc01g060170.2,Solyc01g060180.2,Solyc01g060190.1,
E1	Xylose	Sugar	1	SL2.50ch01_72735558	72735558	A	G	0.065	0.122726	0.0218426	4.92832e-08	0.0737447	4	Solyc01g065950.1,Solyc01g065960.1,Solyc01g065970.1,Solyc01g065980.2,
E1,E2	Mannobiose	Sugar	1	SL2.50ch01_75762305	75762305	C	T	0.08	0.357493	0.0653352	1.04161e-07	0.0453212	7	Solyc01g067290.2,Solyc01g067300.2,Solyc01g067310.1,Solyc01g067320.1,Solyc01g067330.2,Solyc01g067340.1,Solyc01g067350.2,
E1	Galactose	Sugar	1	SL2.50ch01_76019375	76019375	C	G	0.064	1.15783	0.196014	1.08754e-08	0.0418836	2	Solyc01g067420.2,Solyc01g067430.1,
E1	Pentasiloxane	Others	1	SL2.50ch01_78373653	78373653	A	C	0.08	0.180174	0.0325281	7.39368e-08	0.0425634	10	Solyc01g079240.2,Solyc01g079250.2,Solyc01g079260.2,Solyc01g079270.1,Solyc01g079280.1,Solyc01g079290.1,Solyc01g079300.2,Solyc01g079310.2,Solyc01g079320.2,Solyc01g079330.2,
E1	L-Glutamic acid	Amino Acid	1	SL2.50ch01_79056296	79056296	T	C	0.055	12.6228	2.25635	5.58537e-08	0.0590688	8	Solyc01g079880.2,Solyc01g079890.2,Solyc01g079900.1,Solyc01g079910.1,Solyc01g079920.2,Solyc01g079930.1,Solyc01g079940.2,Solyc01g079950.2,
E1	Acetamide	Amino Acid	1	SL2.50ch01_79233213	79233213	T	A	0.058	-1.24114	0.232279	2.01788e-07	0.151002	8	Solyc01g080060.1,Solyc01g080070.2,Solyc01g080080.2,Solyc01g080090.2,Solyc01g080100.2,Solyc01g080110.2,Solyc01g080120.2,Solyc01g080130.2,
E1,E2	Isoleucine	Amino Acid	1	SL2.50ch01_79524657	79524657	T	G	0.075	0.104437	0.0193763	1.60485e-07	0.0449232	10	Solyc01g080260.2,Solyc01g080270.2,Solyc01g080280.2,Solyc01g080290.2,Solyc01g080300.2,Solyc01g080310.2,Solyc01g080320.1,Solyc01g080330.2,Solyc01g080340.2,Solyc01g080350.2,
E1	Citric acid	Organic Acid	1	SL2.50ch01_79903712	79903712	C	T	0.145	14.4699	2.35727	3.02868e-09	0.0513236	8	Solyc01g080630.1,Solyc01g080640.2,Solyc01g080650.2,Solyc01g080660.2,Solyc01g080670.2,Solyc01g080680.2,Solyc01g080690.2,Solyc01g080700.2,
E2	L-Threonic acid	Organic Acid	1	SL2.50ch01_83670773	83670773	C	T	0.05	-0.707546	0.128899	9.74376e-08	0.0259785	11	Solyc01g089910.2,Solyc01g089920.2,Solyc01g089930.1,Solyc01g089940.1,Solyc01g089950.2,Solyc01g089960.2,Solyc01g089970.2,Solyc01g089980.2,Solyc01g089990.1,Solyc01g090000.1,Solyc01g090010.1,
E2	β-Alanine	Amino Acid	1	SL2.50ch01_83970729	83970729	A	G	0.446	-0.369778	0.0643657	2.60191e-08	0.0278528	8	Solyc01g090260.2,Solyc01g090270.2,Solyc01g090280.2,Solyc01g090290.2,Solyc01g090300.2,Solyc01g090310.2,Solyc01g090320.2,Solyc01g090330.1,
E1	phenyl hydroxide	Others	1	SL2.50ch01_83972880	83972880	A	G	0.073	-1.17992	0.207087	3.34128e-08	0.0567215	8	Solyc01g090260.2,Solyc01g090270.2,Solyc01g090280.2,Solyc01g090290.2,Solyc01g090300.2,Solyc01g090310.2,Solyc01g090320.2,Solyc01g090330.1,
E1,E2	Isoleucine	Amino Acid	1	SL2.50ch01_84014735	84014735	G	A	0.317	-0.233222	0.0442894	1.91079e-07	0.0746843	7	Solyc01g090300.2,Solyc01g090310.2,Solyc01g090320.2,Solyc01g090330.1,Solyc01g090340.2,Solyc01g090350.2,Solyc01g090360.2,
E1,E2	L-Glutamic acid	Amino Acid	1	SL2.50ch01_84016243	84016243	C	T	0.432	0.369829	0.0656456	3.05223e-08	0.0490973	7	Solyc01g090300.2,Solyc01g090310.2,Solyc01g090320.2,Solyc01g090330.1,Solyc01g090340.2,Solyc01g090350.2,Solyc01g090360.2,
E1,E2	L-Serine	Amino Acid	1	SL2.50ch01_84023955	84023955	C	T	0.337	-0.402394	0.0554185	4.41673e-12	0.154168	7	Solyc01g090310.2,Solyc01g090320.2,Solyc01g090330.1,Solyc01g090340.2,Solyc01g090350.2,Solyc01g090360.2,Solyc01g090370.1,
E2	Hexopyranose	Others	1	SL2.50ch01_84605417	84605417	C	A	0.419	0.556752	0.103293	1.59891e-07	0.0309209	9	Solyc01g090850.2,Solyc01g090860.2,Solyc01g090870.1,Solyc01g090880.2,Solyc01g090890.2,Solyc01g090900.2,Solyc01g090910.2,Solyc01g090920.2,Solyc01g090940.2,
E1,E2	Fructose	Sugar	1	SL2.50ch01_85022895	85022895	A	G	0.227	0.261052	0.046119	3.9572e-08	0.0844364	14	Solyc01g091330.2,Solyc01g091340.2,Solyc01g091350.2,Solyc01g091360.2,Solyc01g091370.2,Solyc01g091380.2,Solyc01g091390.2,Solyc01g091400.2,Solyc01g091410.2,Solyc01g091420.1,Solyc01g091430.1,Solyc01g091440.2,Solyc01g091450.2,Solyc01g091460.2,
E2	Galactose oxime	Others	1	SL2.50ch01_85384539	85384539	T	A	0.133	3.72496	0.548914	7.97001e-11	0.0944101	16	Solyc01g091750.2,Solyc01g091760.2,Solyc01g091770.2,Solyc01g091780.2,Solyc01g091790.2,Solyc01g091800.2,Solyc01g091810.1,Solyc01g091820.2,Solyc01g091830.2,Solyc01g091840.2,Solyc01g091850.2,Solyc01g091860.2,Solyc01g091870.2,Solyc01g091880.2,Solyc01g091890.2,Solyc01g091900.2,
E2	Glycolic acid	Organic Acid	1	SL2.50ch01_85441221	85441221	C	A	0.05	-0.656023	0.116168	4.32702e-08	0.0457215	22	Solyc01g091760.2,Solyc01g091770.2,Solyc01g091780.2,Solyc01g091790.2,Solyc01g091800.2,Solyc01g091810.1,Solyc01g091820.2,Solyc01g091830.2,Solyc01g091840.2,Solyc01g091850.2,Solyc01g091860.2,Solyc01g091870.2,Solyc01g091880.2,Solyc01g091890.2,Solyc01g091900.2,Solyc01g091910.2,Solyc01g091920.2,Solyc01g091930.2,Solyc01g091940.2,Solyc01g091950.2,Solyc01g092950.2,Solyc01g093960.2,
E2	Total sugar	Sugar	1	SL2.50ch01_89214604	89214604	T	A	0.244	0.440555	0.0878924	1.08046e-07	0.0881655	16	Solyc01g098730.2,Solyc01g098740.2,Solyc01g098750.2,Solyc01g098760.2,Solyc01g098770.1,Solyc01g098780.2,Solyc01g098790.1,Solyc01g098800.2,Solyc01g098810.2,Solyc01g098820.2,Solyc01g098830.2,Solyc01g098840.2,Solyc01g098850.2,Solyc01g098860.2,Solyc01g098870.2,Solyc01g098880.2,
E1	Xylose	Sugar	1	SL2.50ch01_8957828	8957828	T	C	0.1	0.105323	0.0195823	1.66954e-07	0.0329852	1	Solyc01g011410.1,
E2	L-Threonic acid	Organic Acid	1	SL2.50ch01_90208207	90208207	G	A	0.113	-0.514797	0.090977	4.09451e-08	0.0527126	14	Solyc01g100060.2,Solyc01g100070.2,Solyc01g100080.2,Solyc01g100090.1,Solyc01g100100.2,Solyc01g100110.2,Solyc01g100120.2,Solyc01g100130.2,Solyc01g100140.2,Solyc01g100150.2,Solyc01g100160.2,Solyc01g100170.2,Solyc01g100180.2,Solyc01g100190.2,
E1,E2	Acetic acid	Organic Acid	1	SL2.50ch01_91407418	91407418	C	T	0.059	0.209204	0.037378	5.49223e-08	0.173945	15	Solyc01g102590.2,Solyc01g102600.2,Solyc01g102610.2,Solyc01g102620.1,Solyc01g102630.2,Solyc01g102640.2,Solyc01g102650.2,Solyc01g102660.2,Solyc01g102670.2,Solyc01g102680.2,Solyc01g102690.2,Solyc01g102700.2,Solyc01g102710.2,Solyc01g102720.2,Solyc01g102730.2,
E1	Citric acid	Organic Acid	1	SL2.50ch01_91570	91570	C	T	0.092	17.6594	2.95225	7.12753e-09	0.0413127	14	Solyc01g005030.2,Solyc01g005040.2,Solyc01g005050.2,Solyc01g005060.2,Solyc01g005070.2,Solyc01g005080.2,Solyc01g005090.2,Solyc01g005100.2,Solyc01g005110.2,Solyc01g005120.2,Solyc01g005130.2,Solyc01g005140.2,Solyc01g005150.2,Solyc01g005160.2,
E2	L-Threonic acid	Organic Acid	1	SL2.50ch01_92195485	92195485	T	C	0.128	-0.500973	0.0882147	3.68218e-08	0.0357515	12	Solyc01g103580.2,Solyc01g103590.2,Solyc01g103600.2,Solyc01g103610.2,Solyc01g103620.2,Solyc01g103630.2,Solyc01g103640.2,Solyc01g103650.2,Solyc01g103660.2,Solyc01g103670.2,Solyc01g103680.2,Solyc01g103690.2,
E2	l-Glutamine	Amino Acid	1	SL2.50ch01_93550971	93550971	C	T	0.307	-0.641495	0.11796	8.71043e-08	0.0344758	15	Solyc01g105280.2,Solyc01g105290.2,Solyc01g105300.2,Solyc01g105310.2,Solyc01g105320.2,Solyc01g105330.2,Solyc01g105340.2,Solyc01g105350.1,Solyc01g105360.2,Solyc01g105370.2,Solyc01g105380.1,Solyc01g105390.2,Solyc01g105400.2,Solyc01g105410.2,Solyc01g105420.2,
E2	Lactic Acid	Organic Acid	1	SL2.50ch01_95181765	95181765	C	T	0.152	0.298679	0.0521641	2.87658e-08	0.0540402	16	Solyc01g107660.2,Solyc01g107670.2,Solyc01g107680.2,Solyc01g107690.2,Solyc01g107700.2,Solyc01g107710.2,Solyc01g107720.2,Solyc01g107730.2,Solyc01g107740.2,Solyc01g107750.2,Solyc01g107760.2,Solyc01g107770.1,Solyc01g107780.2,Solyc01g107790.2,Solyc01g107800.2,Solyc01g107810.2,
E2	Total acid	Organic Acid	2	SL2.50ch02_19352374	19352374	C	T	0.228	0.153284	0.027454	4.35646e-08	0.0596884	0
E1,E2	D-Glucopyranoside	Sugar	2	SL2.50ch02_28358040	28358040	T	G	0.073	0.1697	0.0293092	2.0309e-08	0.226809	4	Solyc02g032350.1,Solyc02g032360.2,Solyc02g032370.1,Solyc02g032380.1,
E1	gluconic acid sodium salt	Sugar	2	SL2.50ch02_28547459	28547459	G	A	0.062	0.191871	0.0338739	3.87824e-08	0.185272	7	Solyc02g032470.2,Solyc02g032480.1,Solyc02g032490.2,Solyc02g032500.1,Solyc02g032510.2,Solyc02g032520.1,Solyc02g032530.2,
E1	Hexopyranose	Others	2	SL2.50ch02_28958161	28958161	G	A	0.089	0.111675	0.0205848	1.31754e-07	0.0580735	6	Solyc02g032660.2,Solyc02g032670.1,Solyc02g032680.1,Solyc02g032690.1,Solyc02g032700.1,Solyc02g032710.1,
E1	Hexopyranose	Others	2	SL2.50ch02_30262681	30262681	T	C	0.058	0.128806	0.0237126	1.27289e-07	0.0610311	2	Solyc02g036190.1,Solyc02g036200.1,
E1,E2	Xylose	Sugar	2	SL2.50ch02_30391853	30391853	C	T	0.07	0.114236	0.0184955	2.50197e-09	0.154061	4	Solyc02g036220.1,Solyc02g036230.1,Solyc02g036240.1,Solyc02g036250.1,
E1,E2	Galacturonic acid	Organic Acid	2	SL2.50ch02_34417403	34417403	A	T	0.129	0.601611	0.113096	2.23342e-08	0.0240724	9	Solyc02g062630.1,Solyc02g062640.2,Solyc02g062650.2,Solyc02g062660.2,Solyc02g062670.2,Solyc02g062680.2,Solyc02g062690.2,Solyc02g062700.2,Solyc02g062710.1,
E1,E2	Glycerol monostearate	Others	2	SL2.50ch02_34634071	34634071	T	C	0.069	0.280204	0.0527446	2.31234e-07	0.0401957	3	Solyc02g062810.2,Solyc02g062820.1,Solyc02g062830.1,
E1,E2	L-Threonic acid	Organic Acid	2	SL2.50ch02_36044915	36044915	C	T	0.256	-0.443868	0.0768048	2.18284e-08	0.0266885	9	Solyc02g064880.1,Solyc02g064890.1,Solyc02g064900.1,Solyc02g064910.1,Solyc02g064920.1,Solyc02g064930.1,Solyc02g064940.1,Solyc02g064950.2,Solyc02g064960.2,
E1,E2	Sucrose	Sugar	2	SL2.50ch02_36129267	36129267	G	C	0.353	0.62842	0.107966	1.69577e-08	0.0720705	9	Solyc02g064970.2,Solyc02g064980.1,Solyc02g064990.2,Solyc02g065000.1,Solyc02g065010.1,Solyc02g065020.1,Solyc02g065030.1,Solyc02g065040.1,Solyc02g065050.1,
E1,E2	Xylose	Sugar	2	SL2.50ch02_37090506	37090506	T	A	0.052	0.105969	0.0199023	2.1851e-07	0.0731378	7	Solyc02g066840.1,Solyc02g066850.1,Solyc02g066860.1,Solyc02g066870.1,Solyc02g066880.1,Solyc02g066890.1,Solyc02g066900.1,
E1	Citric acid	Organic Acid	2	SL2.50ch02_38685042	38685042	A	G	0.118	16.6787	2.54257	2.81333e-10	0.073373	12	Solyc02g068710.2,Solyc02g068720.2,Solyc02g068730.2,Solyc02g068740.2,Solyc02g068750.1,Solyc02g068760.2,Solyc02g068770.2,Solyc02g068780.2,Solyc02g068790.2,Solyc02g068800.1,Solyc02g068810.1,Solyc02g068820.1,
E2	4-hydroxyproline	Amino Acid	2	SL2.50ch02_39124823	39124823	C	T	0.117	-0.480239	0.091135	2.09147e-07	0.026675	10	Solyc02g069130.2,Solyc02g069140.1,Solyc02g069150.2,Solyc02g069160.2,Solyc02g069170.1,Solyc02g069180.2,Solyc02g069190.2,Solyc02g069200.1,Solyc02g069210.2,Solyc02g069220.1,
E1,E2	Fumaric acid	Organic Acid	2	SL2.50ch02_40862801	40862801	A	G	0.068	2.20991	0.402283	9.32828e-08	0.0982915	19	Solyc02g071330.2,Solyc02g071340.1,Solyc02g071350.2,Solyc02g071360.2,Solyc02g071370.1,Solyc02g071380.2,Solyc02g071390.1,Solyc02g071400.2,Solyc02g071410.2,Solyc02g071420.2,Solyc02g071430.2,Solyc02g071440.2,Solyc02g071450.2,Solyc02g071460.1,Solyc02g071470.2,Solyc02g071480.2,Solyc02g071490.2,Solyc02g071500.2,Solyc02g071510.2,
E1	L-Serine	Amino Acid	2	SL2.50ch02_40917863	40917863	C	T	0.332	-0.361184	0.0640503	4.4349e-08	0.0397475	17	Solyc02g071400.2,Solyc02g071410.2,Solyc02g071420.2,Solyc02g071430.2,Solyc02g071440.2,Solyc02g071450.2,Solyc02g071460.1,Solyc02g071470.2,Solyc02g071480.2,Solyc02g071490.2,Solyc02g071500.2,Solyc02g071510.2,Solyc02g071520.2,Solyc02g071530.1,Solyc02g071540.1,Solyc02g071550.1,Solyc02g071560.2,
E1	Citric acid	Organic Acid	2	SL2.50ch02_41134765	41134765	G	A	0.251	11.9339	2.0392	1.42747e-08	0.0510239	11	Solyc02g071720.2,Solyc02g071730.2,Solyc02g071740.2,Solyc02g071750.2,Solyc02g071760.2,Solyc02g071770.2,Solyc02g071780.2,Solyc02g071790.1,Solyc02g071800.2,Solyc02g071810.2,Solyc02g071820.2,
E2	L-Threonic acid	Organic Acid	2	SL2.50ch02_41492121	41492121	C	A	0.075	-0.658002	0.106207	2.31809e-09	0.0608785	8	Solyc02g072160.2,Solyc02g072170.2,Solyc02g072180.2,Solyc02g072190.2,Solyc02g072200.1,Solyc02g072210.1,Solyc02g072220.1,Solyc02g072230.2,
E1	Phosphate acid	Organic Acid	2	SL2.50ch02_42054218	42054218	T	C	0.116	3.55882	0.614938	2.03702e-08	0.0244674	14	Solyc02g076890.1,Solyc02g076900.2,Solyc02g076910.2,Solyc02g076920.2,Solyc02g076930.1,Solyc02g076940.1,Solyc02g076950.2,Solyc02g076960.2,Solyc02g076970.1,Solyc02g076980.2,Solyc02g076990.2,Solyc02g077000.2,Solyc02g077010.1,Solyc02g077020.2,
E2	Total acid	Organic Acid	2	SL2.50ch02_42451417	42451417	C	G	0.175	0.166578	0.0277785	4.4986e-09	0.0816468	14	Solyc02g077480.1,Solyc02g077490.2,Solyc02g077500.2,Solyc02g077510.2,Solyc02g077520.2,Solyc02g077530.1,Solyc02g077540.2,Solyc02g077550.2,Solyc02g077560.2,Solyc02g077570.1,Solyc02g077580.1,Solyc02g077590.1,Solyc02g077600.2,Solyc02g077610.2,
E1,E2	Aminobutyric acid	Organic Acid	2	SL2.50ch02_42643742	42643742	A	G	0.123	5.05507	0.893486	4.01324e-08	0.171677	14	Solyc02g077710.1,Solyc02g077720.2,Solyc02g077730.2,Solyc02g077740.2,Solyc02g077750.2,Solyc02g077760.1,Solyc02g077770.2,Solyc02g077780.2,Solyc02g077790.1,Solyc02g077800.1,Solyc02g077810.1,Solyc02g077820.1,Solyc02g077830.1,Solyc02g077840.1,
E2	Total acid	Organic Acid	2	SL2.50ch02_42665667	42665667	T	C	0.196	0.155709	0.026787	1.25433e-08	0.041978	13	Solyc02g077760.1,Solyc02g077770.2,Solyc02g077780.2,Solyc02g077790.1,Solyc02g077800.1,Solyc02g077810.1,Solyc02g077820.1,Solyc02g077830.1,Solyc02g077840.1,Solyc02g077850.2,Solyc02g077860.1,Solyc02g077870.1,Solyc02g077880.2,
E2	Total sugar	Sugar	2	SL2.50ch02_43207800	43207800	A	G	0.27	0.422247	0.0745453	2.82069e-08	0.0874333	12	Solyc02g078490.2,Solyc02g078500.2,Solyc02g078510.2,Solyc02g078520.2,Solyc02g078530.2,Solyc02g078540.2,Solyc02g078550.2,Solyc02g078560.2,Solyc02g078570.2,Solyc02g078580.1,Solyc02g078590.1,Solyc02g078600.2,
E2	Glycine	Amino Acid	2	SL2.50ch02_43338732	43338732	A	T	0.05	-0.456361	0.0854512	2.04527e-07	0.0257153	8	Solyc02g078650.2,Solyc02g078660.2,Solyc02g078670.2,Solyc02g078680.1,Solyc02g078690.1,Solyc02g078700.2,Solyc02g078710.1,Solyc02g078720.2,
E2	Asparagine	Amino Acid	2	SL2.50ch02_43541372	43541372	G	A	0.269	-0.390157	0.0729093	1.37651e-07	0.0283356	14	Solyc02g078850.1,Solyc02g078860.2,Solyc02g078870.1,Solyc02g078880.2,Solyc02g078890.1,Solyc02g078900.2,Solyc02g078910.2,Solyc02g078920.2,Solyc02g078930.1,Solyc02g078940.2,Solyc02g078950.2,Solyc02g078960.2,Solyc02g078970.2,Solyc02g078980.2,
E1,E2	Sedoheptulose	Others	2	SL2.50ch02_43664238	43664238	A	G	0.076	0.572894	0.102233	5.30257e-08	0.0305614	9	Solyc02g079010.2,Solyc02g079020.2,Solyc02g079030.2,Solyc02g079040.2,Solyc02g079050.2,Solyc02g079060.2,Solyc02g079070.2,Solyc02g079080.1,Solyc02g079090.2,
E2	Pentonic acid	Organic Acid	2	SL2.50ch02_43932631	43932631	A	G	0.232	0.265111	0.0457835	1.28814e-08	0.0290139	14	Solyc02g079280.2,Solyc02g079290.2,Solyc02g079300.2,Solyc02g079310.1,Solyc02g079320.2,Solyc02g079330.2,Solyc02g079340.2,Solyc02g079350.2,Solyc02g079360.1,Solyc02g079370.2,Solyc02g079380.1,Solyc02g079390.2,Solyc02g079400.2,Solyc02g079410.2,
E2	SSC	Others	2	SL2.50ch02_44249907	44249907	T	G	0.055	0.868882	0.162445	1.3841e-07	0.0402937	15	Solyc02g079760.2,Solyc02g079770.2,Solyc02g079780.1,Solyc02g079790.2,Solyc02g079800.1,Solyc02g079810.1,Solyc02g079820.2,Solyc02g079830.1,Solyc02g079840.1,Solyc02g079850.2,Solyc02g079860.1,Solyc02g079870.2,Solyc02g079880.2,Solyc02g079890.1,Solyc02g079900.1,
E1,E2	Sedoheptulose	Others	2	SL2.50ch02_44805968	44805968	A	T	0.05	0.724421	0.124521	1.73466e-08	0.0355404	11	Solyc02g080570.2,Solyc02g080580.1,Solyc02g080590.2,Solyc02g080600.1,Solyc02g080610.2,Solyc02g080620.2,Solyc02g080630.2,Solyc02g080640.2,Solyc02g080650.2,Solyc02g080660.2,Solyc02g080670.2,
E1,E2	l-Glutamine	Amino Acid	2	SL2.50ch02_47171565	47171565	A	G	0.284	0.607038	0.100779	3.47322e-09	0.0404487	24	Solyc02g083820.1,Solyc02g083830.1,Solyc02g083840.1,Solyc02g083850.2,Solyc02g083860.2,Solyc02g083870.2,Solyc02g083880.2,Solyc02g083890.2,Solyc02g083900.2,Solyc02g083910.2,Solyc02g083920.1,Solyc02g083930.1,Solyc02g083940.2,Solyc02g083950.2,Solyc02g083960.2,Solyc02g083970.1,Solyc02g083980.2,Solyc02g083990.2,Solyc02g084000.2,Solyc02g084010.1,Solyc02g084020.2,Solyc02g084030.2,Solyc02g084060.1,Solyc02g…
E1,E2	Phosphate acid	Organic Acid	2	SL2.50ch02_49744427	49744427	A	T	0.162	3.75691	0.547166	4.76974e-11	0.154283	12	Solyc02g087250.2,Solyc02g087260.1,Solyc02g087270.2,Solyc02g087280.2,Solyc02g087290.2,Solyc02g087300.1,Solyc02g087310.2,Solyc02g087320.1,Solyc02g087330.2,Solyc02g087340.2,Solyc02g087350.1,Solyc02g087360.2,
E2	L-Hydroxylysine	Amino Acid	2	SL2.50ch02_50564599	50564599	A	G	0.276	-0.309238	0.0541659	3.13776e-08	0.0445777	14	Solyc02g088430.1,Solyc02g088440.1,Solyc02g088450.2,Solyc02g088460.2,Solyc02g088470.1,Solyc02g088480.2,Solyc02g088490.2,Solyc02g088500.1,Solyc02g088510.2,Solyc02g088520.2,Solyc02g088530.1,Solyc02g088540.2,Solyc02g088550.2,Solyc02g088560.2,
E1	Alanine	Amino Acid	2	SL2.50ch02_51237505	51237505	G	A	0.103	0.537247	0.101135	1.67837e-07	0.0506984	29	Solyc02g089270.1,Solyc02g089280.2,Solyc02g089290.2,Solyc02g089300.2,Solyc02g089310.1,Solyc02g089320.2,Solyc02g089330.2,Solyc02g089340.2,Solyc02g089350.2,Solyc02g089360.2,Solyc02g089370.2,Solyc02g089380.1,Solyc02g089390.1,Solyc02g089400.2,Solyc02g089410.2,Solyc02g089420.1,Solyc02g089430.1,Solyc02g089440.2,Solyc02g089450.1,Solyc02g089460.1,Solyc02g089470.1,Solyc02g089480.1,Solyc02g089490.2,Solyc02g…
E2	Lactic Acid	Organic Acid	2	SL2.50ch02_51917172	51917172	A	G	0.162	0.342277	0.0525422	3.84588e-10	0.0540197	12	Solyc02g090290.2,Solyc02g090300.2,Solyc02g090310.1,Solyc02g090320.1,Solyc02g090330.2,Solyc02g090340.2,Solyc02g090350.2,Solyc02g090360.2,Solyc02g090370.2,Solyc02g090380.2,Solyc02g090390.2,Solyc02g090400.2,
E2	Pentonic acid	Organic Acid	2	SL2.50ch02_51935718	51935718	C	A	0.274	0.291471	0.0472407	1.4805e-09	0.0776114	12	Solyc02g090310.1,Solyc02g090320.1,Solyc02g090330.2,Solyc02g090340.2,Solyc02g090350.2,Solyc02g090360.2,Solyc02g090370.2,Solyc02g090380.2,Solyc02g090390.2,Solyc02g090400.2,Solyc02g090410.2,Solyc02g090420.2,
E2	Sucrose	Sugar	2	SL2.50ch02_53837079	53837079	G	T	0.172	4.38555	0.73334	7.45879e-09	0.0389435	12	Solyc02g092820.2,Solyc02g092830.2,Solyc02g092840.1,Solyc02g092850.1,Solyc02g092860.2,Solyc02g092870.1,Solyc02g092880.2,Solyc02g092890.1,Solyc02g092900.1,Solyc02g092910.2,Solyc02g092920.2,Solyc02g092930.1,
E2	Galactose oxime	Others	2	SL2.50ch02_54020551	54020551	A	T	0.143	2.44934	0.415651	1.19174e-08	0.0286212	12	Solyc02g093030.2,Solyc02g093040.2,Solyc02g093050.2,Solyc02g093060.2,Solyc02g093070.2,Solyc02g093080.2,Solyc02g093090.1,Solyc02g093100.2,Solyc02g093110.2,Solyc02g093120.2,Solyc02g093130.1,Solyc02g093140.2,
E1	phenyl hydroxide	Others	2	SL2.50ch02_54641117	54641117	C	T	0.054	-1.41665	0.241158	1.31973e-08	0.16031	17	Solyc02g093890.1,Solyc02g093900.2,Solyc02g093910.2,Solyc02g093920.2,Solyc02g093930.2,Solyc02g093940.2,Solyc02g093950.2,Solyc02g093960.2,Solyc02g093970.2,Solyc02g093980.2,Solyc02g093990.2,Solyc02g094000.1,Solyc02g094010.1,Solyc02g094020.2,Solyc02g094030.2,Solyc02g094040.2,Solyc02g094050.2,
E1,E2	D-Glucopyranosiduronic acid	Organic Acid	3	SL2.50ch03_1393738	1393738	A	G	0.059	0.19492	0.031973	3.86668e-09	0.181079	7	Solyc03g006840.2,Solyc03g006850.2,Solyc03g006860.2,Solyc03g006870.2,Solyc03g006880.2,Solyc03g006890.1,Solyc03g006900.1,
E2	Asparagine	Amino Acid	3	SL2.50ch03_2198724	2198724	C	T	0.262	-0.409574	0.077076	1.67103e-07	0.0317614	9	Solyc03g007620.2,Solyc03g007640.1,Solyc03g007650.1,Solyc03g007660.2,Solyc03g007670.2,Solyc03g007680.2,Solyc03g007690.1,Solyc03g007700.1,Solyc03g007710.2,
E1,E2	Fumaric acid	Organic Acid	3	SL2.50ch03_2314434	2314434	T	C	0.076	2.145	0.397444	1.5175e-07	0.177963	8	Solyc03g007740.2,Solyc03g007750.2,Solyc03g007760.2,Solyc03g007770.2,Solyc03g007780.1,Solyc03g007790.2,Solyc03g007800.2,Solyc03g007810.2,
E1	2-Chloroethanol	Others	3	SL2.50ch03_2740862	2740862	T	G	0.081	0.143245	0.0274228	1.63892e-07	0.0951418	12	Solyc03g025240.1,Solyc03g025250.2,Solyc03g025260.1,Solyc03g025270.2,Solyc03g025280.2,Solyc03g025290.2,Solyc03g025300.1,Solyc03g025310.2,Solyc03g025320.2,Solyc03g025330.2,Solyc03g025340.1,Solyc03g025350.2,
E1,E2	Isoleucine	Amino Acid	3	SL2.50ch03_2873031	2873031	G	A	0.373	-0.280926	0.0454273	2.3866e-09	0.0825143	14	Solyc03g025410.2,Solyc03g025420.2,Solyc03g025430.1,Solyc03g025440.2,Solyc03g025450.2,Solyc03g025460.2,Solyc03g025470.2,Solyc03g025480.2,Solyc03g025490.2,Solyc03g025500.2,Solyc03g025510.2,Solyc03g025520.2,Solyc03g025530.2,Solyc03g025540.2,
E1,E2	L-Serine	Amino Acid	3	SL2.50ch03_2936516	2936516	C	G	0.377	-0.380376	0.0622119	3.52278e-09	0.0678228	10	Solyc03g025490.2,Solyc03g025500.2,Solyc03g025510.2,Solyc03g025520.2,Solyc03g025530.2,Solyc03g025540.2,Solyc03g025550.2,Solyc03g025560.2,Solyc03g025570.2,Solyc03g025580.1,
E2	L-Threonic acid	Organic Acid	3	SL2.50ch03_2969535	2969535	G	A	0.386	-0.396381	0.067924	1.62063e-08	0.0604819	8	Solyc03g025540.2,Solyc03g025550.2,Solyc03g025560.2,Solyc03g025570.2,Solyc03g025580.1,Solyc03g025590.2,Solyc03g025600.2,Solyc03g025610.1,
E2	β-Alanine	Amino Acid	3	SL2.50ch03_2978037	2978037	A	G	0.21	-0.384191	0.0700481	9.93478e-08	0.0249857	8	Solyc03g025550.2,Solyc03g025560.2,Solyc03g025570.2,Solyc03g025580.1,Solyc03g025590.2,Solyc03g025600.2,Solyc03g025610.1,Solyc03g025620.2,
E2	L-Leucine	Amino Acid	3	SL2.50ch03_3263581	3263581	A	G	0.122	0.0456893	0.00752214	4.61761e-09	0.0964565	7	Solyc03g025830.2,Solyc03g025840.2,Solyc03g025850.2,Solyc03g025860.2,Solyc03g025870.2,Solyc03g025880.2,Solyc03g025890.1,
E1	Glycerol monostearate	Others	3	SL2.50ch03_40627397	40627397	A	C	0.085	0.191817	0.0334487	2.68634e-08	0.154438	1	Solyc03g065220.1,
E2	L-Cysteine	Amino Acid	3	SL2.50ch03_4290825	4290825	A	G	0.057	-0.569941	0.0795238	3.01365e-12	0.0287593	11	Solyc03g031770.2,Solyc03g031780.2,Solyc03g031790.1,Solyc03g031800.2,Solyc03g031810.2,Solyc03g031820.2,Solyc03g031830.1,Solyc03g031840.2,Solyc03g031850.1,Solyc03g031860.2,Solyc03g031870.1,
E2	2-Amino-2-methyl-1,3-propanediol	Others	3	SL2.50ch03_52297568	52297568	G	A	0.055	-1.42824	0.264957	1.11763e-07	0.0373624	7	Solyc03g082340.1,Solyc03g082350.2,Solyc03g082360.1,Solyc03g082370.1,Solyc03g082380.2,Solyc03g082390.2,Solyc03g082400.2,
E1	Pyrimidinetrione	Organic Acid	3	SL2.50ch03_56237609	56237609	T	A	0.054	0.193658	0.0328093	1.10426e-08	0.0686987	5	Solyc03g095230.2,Solyc03g095240.2,Solyc03g095250.2,Solyc03g095260.2,Solyc03g095270.1,
E1	glutaric acid	Organic Acid	3	SL2.50ch03_59119307	59119307	C	T	0.053	0.120494	0.0219814	9.93398e-08	0.0441027	9	Solyc03g096730.2,Solyc03g096740.2,Solyc03g096750.1,Solyc03g096760.1,Solyc03g096770.1,Solyc03g096780.1,Solyc03g096790.2,Solyc03g096800.2,Solyc03g096810.2,
E2	Ethanolamine	Others	3	SL2.50ch03_59545754	59545754	A	G	0.137	-0.952789	0.155108	3.08273e-09	0.0274033	11	Solyc03g097180.2,Solyc03g097190.2,Solyc03g097200.2,Solyc03g097210.2,Solyc03g097220.1,Solyc03g097230.1,Solyc03g097240.2,Solyc03g097250.2,Solyc03g097260.2,Solyc03g097270.2,Solyc03g097280.2,
E2	L-Threonic acid	Organic Acid	3	SL2.50ch03_5991304	5991304	A	G	0.096	-0.553117	0.0960005	2.39358e-08	0.0378005	4	Solyc03g034260.1,Solyc03g034270.2,Solyc03g034280.2,Solyc03g034290.1,
E1	Citric acid	Organic Acid	3	SL2.50ch03_59962427	59962427	C	T	0.087	18.6826	2.98889	1.62533e-09	0.0955667	10	Solyc03g097590.2,Solyc03g097600.2,Solyc03g097610.2,Solyc03g097620.1,Solyc03g097630.2,Solyc03g097640.2,Solyc03g097650.2,Solyc03g097660.2,Solyc03g097670.2,Solyc03g097680.2,
E2	Isoleucine	Amino Acid	3	SL2.50ch03_60033854	60033854	G	A	0.373	0.0475354	0.00878154	1.42901e-07	0.0542962	8	Solyc03g097660.2,Solyc03g097670.2,Solyc03g097680.2,Solyc03g097690.2,Solyc03g097700.2,Solyc03g097710.2,Solyc03g097720.2,Solyc03g097730.1,
E2	L-Threonic acid	Organic Acid	3	SL2.50ch03_60774551	60774551	G	A	0.06	-0.682406	0.11645	1.42403e-08	0.0515452	13	Solyc03g098400.1,Solyc03g098410.1,Solyc03g098420.2,Solyc03g098430.2,Solyc03g098440.2,Solyc03g098450.2,Solyc03g098460.2,Solyc03g098470.2,Solyc03g098480.1,Solyc03g098490.1,Solyc03g098500.2,Solyc03g098520.1,Solyc03g098530.1,
E2	L-Aspartic acid	Amino Acid	3	SL2.50ch03_61875610	61875610	T	G	0.084	0.908221	0.153366	1.01995e-08	0.0302116	13	Solyc03g111180.2,Solyc03g111190.1,Solyc03g111200.2,Solyc03g111210.2,Solyc03g111220.1,Solyc03g111230.2,Solyc03g111240.1,Solyc03g111250.2,Solyc03g111260.2,Solyc03g111270.2,Solyc03g111280.1,Solyc03g111290.1,Solyc03g111300.1,
E1,E2	Citric acid	Organic Acid	3	SL2.50ch03_62676185	62676185	A	C	0.09	14.022	2.5282	7.26721e-08	0.0216069	15	Solyc03g112130.1,Solyc03g112140.2,Solyc03g112150.1,Solyc03g112160.2,Solyc03g112170.1,Solyc03g112180.1,Solyc03g112190.2,Solyc03g112200.1,Solyc03g112210.1,Solyc03g112220.1,Solyc03g112230.2,Solyc03g112240.1,Solyc03g112250.1,Solyc03g112260.2,Solyc03g112270.2,
E2	Total acid	Organic Acid	3	SL2.50ch03_63627803	63627803	T	C	0.188	0.155205	0.0277286	4.04295e-08	0.0661975	17	Solyc03g113440.2,Solyc03g113450.2,Solyc03g113460.1,Solyc03g113470.1,Solyc03g113480.1,Solyc03g113490.2,Solyc03g113500.2,Solyc03g113510.1,Solyc03g113520.2,Solyc03g113530.2,Solyc03g113540.2,Solyc03g113550.2,Solyc03g113560.2,Solyc03g113570.1,Solyc03g113580.1,Solyc03g113590.2,Solyc03g113600.2,
E1	Mannobiose	Sugar	3	SL2.50ch03_63855064	63855064	T	C	0.114	-0.419004	0.075927	8.20997e-08	0.0426622	10	Solyc03g113750.1,Solyc03g113760.2,Solyc03g113770.2,Solyc03g113780.2,Solyc03g113790.2,Solyc03g113800.2,Solyc03g113810.1,Solyc03g113820.1,Solyc03g113830.1,Solyc03g113840.1,
E2	Total sugar	Sugar	3	SL2.50ch03_63920857	63920857	C	G	0.217	0.366997	0.075639	1.75337e-07	0.0403038	10	Solyc03g113830.1,Solyc03g113840.1,Solyc03g113850.1,Solyc03g113860.1,Solyc03g113870.1,Solyc03g113880.2,Solyc03g113890.1,Solyc03g113900.2,Solyc03g113910.2,Solyc03g113920.2,
E1,E2	L-Glutamic acid	Amino Acid	3	SL2.50ch03_64796589	64796589	G	A	0.414	0.459872	0.0602831	1.34383e-13	0.167608	14	Solyc03g114860.2,Solyc03g114870.1,Solyc03g114880.1,Solyc03g114890.2,Solyc03g114900.2,Solyc03g114910.2,Solyc03g114920.1,Solyc03g114930.2,Solyc03g114940.2,Solyc03g114950.2,Solyc03g114960.2,Solyc03g114970.2,Solyc03g114980.2,Solyc03g114990.2,
E1	L-Serine	Amino Acid	3	SL2.50ch03_64796589	64796589	G	A	0.402	-0.342414	0.0613686	6.02499e-08	0.0478364	14	Solyc03g114860.2,Solyc03g114870.1,Solyc03g114880.1,Solyc03g114890.2,Solyc03g114900.2,Solyc03g114910.2,Solyc03g114920.1,Solyc03g114930.2,Solyc03g114940.2,Solyc03g114950.2,Solyc03g114960.2,Solyc03g114970.2,Solyc03g114980.2,Solyc03g114990.2,
E1,E2	Galactose	Sugar	3	SL2.50ch03_64805379	64805379	T	C	0.056	1.32701	0.211919	1.56456e-09	0.0842064	14	Solyc03g114870.1,Solyc03g114880.1,Solyc03g114890.2,Solyc03g114900.2,Solyc03g114910.2,Solyc03g114920.1,Solyc03g114930.2,Solyc03g114940.2,Solyc03g114950.2,Solyc03g114960.2,Solyc03g114970.2,Solyc03g114980.2,Solyc03g114990.2,Solyc03g115000.2,
E1,E2	Citric acid	Organic Acid	3	SL2.50ch03_65209454	65209454	T	C	0.155	14.1598	2.38924	9.59735e-09	0.0714758	16	Solyc03g115460.1,Solyc03g115470.2,Solyc03g115480.1,Solyc03g115490.1,Solyc03g115500.2,Solyc03g115510.1,Solyc03g115520.2,Solyc03g115530.2,Solyc03g115540.1,Solyc03g115550.2,Solyc03g115560.2,Solyc03g115570.1,Solyc03g115580.2,Solyc03g115590.2,Solyc03g115600.2,Solyc03g115610.2,
E2	Total acid	Organic Acid	3	SL2.50ch03_65477112	65477112	T	C	0.175	0.146639	0.0271556	1.14409e-07	0.042313	11	Solyc03g115850.2,Solyc03g115860.2,Solyc03g115870.2,Solyc03g115880.1,Solyc03g115890.2,Solyc03g115900.2,Solyc03g115910.1,Solyc03g115920.2,Solyc03g115930.1,Solyc03g115940.2,Solyc03g115950.2,
E1,E2	Acetic acid	Organic Acid	3	SL2.50ch03_65699158	65699158	T	C	0.058	0.214983	0.0365307	1.21275e-08	0.302861	9	Solyc03g116160.1,Solyc03g116170.2,Solyc03g116180.1,Solyc03g116190.1,Solyc03g116200.1,Solyc03g116210.1,Solyc03g116220.1,Solyc03g116230.2,Solyc03g116240.2,
E2	Hexopyranose	Others	3	SL2.50ch03_67072838	67072838	G	T	0.433	-0.582004	0.0957999	4.45975e-09	0.0555161	14	Solyc03g118040.2,Solyc03g118050.2,Solyc03g118060.2,Solyc03g118070.2,Solyc03g118080.2,Solyc03g118090.2,Solyc03g118100.2,Solyc03g118110.2,Solyc03g118120.2,Solyc03g118130.2,Solyc03g118140.2,Solyc03g118150.2,Solyc03g118160.1,Solyc03g118170.2,
E2	Ribonic acid	Organic Acid	3	SL2.50ch03_67091598	67091598	T	A	0.496	0.0339421	0.00613822	7.90809e-08	0.0235153	16	Solyc03g118050.2,Solyc03g118060.2,Solyc03g118070.2,Solyc03g118080.2,Solyc03g118090.2,Solyc03g118100.2,Solyc03g118110.2,Solyc03g118120.2,Solyc03g118130.2,Solyc03g118140.2,Solyc03g118150.2,Solyc03g118160.1,Solyc03g118170.2,Solyc03g118180.2,Solyc03g118190.2,Solyc03g118200.2,
E2	Glycine	Amino Acid	3	SL2.50ch03_67230432	67230432	C	T	0.433	-0.228274	0.0415038	9.18938e-08	0.028116	13	Solyc03g118270.1,Solyc03g118280.1,Solyc03g118290.2,Solyc03g118300.1,Solyc03g118310.2,Solyc03g118320.1,Solyc03g118330.1,Solyc03g118340.2,Solyc03g118350.2,Solyc03g118360.2,Solyc03g118370.2,Solyc03g118380.1,Solyc03g118390.2,
E1,E2	L-Glutamic acid	Amino Acid	3	SL2.50ch03_67348672	67348672	T	A	0.427	0.447072	0.0597852	3.76637e-13	0.0916136	11	Solyc03g118420.2,Solyc03g118430.2,Solyc03g118440.1,Solyc03g118450.1,Solyc03g118460.1,Solyc03g118470.2,Solyc03g118480.2,Solyc03g118490.2,Solyc03g118500.2,Solyc03g118510.2,Solyc03g118520.2,
E2	Asparagine	Amino Acid	3	SL2.50ch03_67423679	67423679	C	A	0.321	-0.426528	0.0690282	1.41468e-09	0.0408844	8	Solyc03g118530.2,Solyc03g118540.2,Solyc03g118550.2,Solyc03g118560.1,Solyc03g118570.2,Solyc03g118580.2,Solyc03g118610.2,Solyc03g118620.2,
E1,E2	l-Glutamine	Amino Acid	3	SL2.50ch03_67457051	67457051	A	G	0.16	-0.711538	0.133429	1.51289e-07	0.0278781	9	Solyc03g118540.2,Solyc03g118550.2,Solyc03g118560.1,Solyc03g118570.2,Solyc03g118580.2,Solyc03g118610.2,Solyc03g118620.2,Solyc03g118630.2,Solyc03g118640.2,
E2	L-Threonine	Amino Acid	3	SL2.50ch03_67733301	67733301	C	T	0.352	-0.252582	0.0399125	1.10117e-09	0.0555987	17	Solyc03g118910.1,Solyc03g118920.2,Solyc03g118930.2,Solyc03g118940.2,Solyc03g118950.1,Solyc03g118960.1,Solyc03g118970.2,Solyc03g118980.2,Solyc03g118990.1,Solyc03g119000.1,Solyc03g119010.2,Solyc03g119020.2,Solyc03g119030.2,Solyc03g119040.2,Solyc03g119050.2,Solyc03g119060.2,Solyc03g119070.2,
E2	Galactose oxime	Others	3	SL2.50ch03_67984104	67984104	T	A	0.306	0.583828	0.100224	1.06164e-08	0.043794	12	Solyc03g119300.2,Solyc03g119310.2,Solyc03g119320.1,Solyc03g119330.2,Solyc03g119340.2,Solyc03g119350.1,Solyc03g119360.2,Solyc03g119370.1,Solyc03g119380.1,Solyc03g119390.2,Solyc03g119400.2,Solyc03g119410.1,
E1	Citric acid	Organic Acid	3	SL2.50ch03_68771818	68771818	G	A	0.131	15.0068	2.48122	4.96718e-09	0.0765444	15	Solyc03g120280.1,Solyc03g120290.2,Solyc03g120300.2,Solyc03g120310.2,Solyc03g120320.1,Solyc03g120330.1,Solyc03g120340.2,Solyc03g120350.2,Solyc03g120360.1,Solyc03g120370.1,Solyc03g120380.2,Solyc03g120390.2,Solyc03g120400.1,Solyc03g120410.1,Solyc03g120420.2,
E1	Sucrose	Sugar	3	SL2.50ch03_68855921	68855921	T	C	0.225	0.765191	0.124109	2.62042e-09	0.0404089	15	Solyc03g120390.2,Solyc03g120400.1,Solyc03g120410.1,Solyc03g120420.2,Solyc03g120430.2,Solyc03g120440.1,Solyc03g120450.2,Solyc03g120460.2,Solyc03g120470.2,Solyc03g120480.2,Solyc03g120490.2,Solyc03g120500.2,Solyc03g120510.1,Solyc03g120520.1,Solyc03g120530.2,
E2	Sucrose	Sugar	3	SL2.50ch03_68966897	68966897	A	G	0.172	6.78221	0.906312	1.16397e-12	0.0945036	18	Solyc03g120550.2,Solyc03g120560.2,Solyc03g120570.2,Solyc03g120580.2,Solyc03g120590.2,Solyc03g120600.2,Solyc03g120610.2,Solyc03g120620.2,Solyc03g120630.2,Solyc03g120640.2,Solyc03g120650.2,Solyc03g120660.2,Solyc03g120670.2,Solyc03g120680.2,Solyc03g120690.2,Solyc03g120700.2,Solyc03g120710.2,Solyc03g120720.2,
E2	Ribonic acid	Organic Acid	3	SL2.50ch03_69008156	69008156	G	A	0.342	0.0413841	0.0072939	3.7698e-08	0.0932956	16	Solyc03g120620.2,Solyc03g120630.2,Solyc03g120640.2,Solyc03g120650.2,Solyc03g120660.2,Solyc03g120670.2,Solyc03g120680.2,Solyc03g120690.2,Solyc03g120700.2,Solyc03g120710.2,Solyc03g120720.2,Solyc03g120730.2,Solyc03g120740.1,Solyc03g120750.2,Solyc03g120760.2,Solyc03g120770.2,
E1	glutaric acid	Organic Acid	3	SL2.50ch03_69088971	69088971	C	T	0.092	0.0782423	0.0143573	1.16778e-07	0.0533414	14	Solyc03g120770.2,Solyc03g120780.2,Solyc03g120790.1,Solyc03g120800.2,Solyc03g120810.2,Solyc03g120820.2,Solyc03g120830.2,Solyc03g120840.1,Solyc03g120850.2,Solyc03g120860.2,Solyc03g120870.2,Solyc03g120880.2,Solyc03g120890.2,Solyc03g120900.1,
E1	Ascorbic acid	Organic Acid	3	SL2.50ch03_69247199	69247199	G	A	0.232	0.389657	0.0704873	7.77198e-08	0.0756434	8	Solyc03g120980.2,Solyc03g120990.2,Solyc03g121000.2,Solyc03g121010.2,Solyc03g121020.2,Solyc03g121030.1,Solyc03g121040.2,Solyc03g121050.2,
E1,E2	Glycine	Amino Acid	3	SL2.50ch03_69756478	69756478	C	A	0.122	-0.674471	0.119112	3.91456e-08	0.0798785	12	Solyc03g121620.1,Solyc03g121630.2,Solyc03g121640.2,Solyc03g121650.2,Solyc03g121660.2,Solyc03g121670.2,Solyc03g121680.1,Solyc03g121690.1,Solyc03g121700.2,Solyc03g121710.2,Solyc03g121720.2,Solyc03g121730.2,
E2	Asparagine	Amino Acid	3	SL2.50ch03_69757776	69757776	A	G	0.243	-0.400558	0.070157	2.02792e-08	0.0255602	12	Solyc03g121620.1,Solyc03g121630.2,Solyc03g121640.2,Solyc03g121650.2,Solyc03g121660.2,Solyc03g121670.2,Solyc03g121680.1,Solyc03g121690.1,Solyc03g121700.2,Solyc03g121710.2,Solyc03g121720.2,Solyc03g121730.2,
E1,E2	Isoleucine	Amino Acid	3	SL2.50ch03_69801579	69801579	T	G	0.195	-0.282432	0.0503675	5.20481e-08	0.0802464	15	Solyc03g121660.2,Solyc03g121670.2,Solyc03g121680.1,Solyc03g121690.1,Solyc03g121700.2,Solyc03g121710.2,Solyc03g121720.2,Solyc03g121730.2,Solyc03g121740.1,Solyc03g121750.1,Solyc03g121760.2,Solyc03g121770.1,Solyc03g121780.1,Solyc03g121790.2,Solyc03g121800.2,
E1,E2	Glycine	Amino Acid	3	SL2.50ch03_69829768	69829768	G	T	0.313	-0.251256	0.0467731	1.75128e-07	0.099805	15	Solyc03g121700.2,Solyc03g121710.2,Solyc03g121720.2,Solyc03g121730.2,Solyc03g121740.1,Solyc03g121750.1,Solyc03g121760.2,Solyc03g121770.1,Solyc03g121780.1,Solyc03g121790.2,Solyc03g121800.2,Solyc03g121810.2,Solyc03g121820.2,Solyc03g121830.1,Solyc03g121840.2,
E1	l-Glutamine	Amino Acid	3	SL2.50ch03_69834974	69834974	A	G	0.274	-0.608325	0.114055	1.50608e-07	0.0652773	14	Solyc03g121710.2,Solyc03g121720.2,Solyc03g121730.2,Solyc03g121740.1,Solyc03g121750.1,Solyc03g121760.2,Solyc03g121770.1,Solyc03g121780.1,Solyc03g121790.2,Solyc03g121800.2,Solyc03g121810.2,Solyc03g121820.2,Solyc03g121830.1,Solyc03g121840.2,
E2	L-Aspartic acid	Amino Acid	3	SL2.50ch03_69967795	69967795	G	A	0.056	0.849774	0.150566	4.40131e-08	0.158332	14	Solyc03g121890.1,Solyc03g121900.1,Solyc03g121910.1,Solyc03g121920.2,Solyc03g121930.2,Solyc03g121940.2,Solyc03g121950.2,Solyc03g121960.2,Solyc03g121970.1,Solyc03g121980.2,Solyc03g121990.2,Solyc03g122000.2,Solyc03g122010.1,Solyc03g122020.2,
E1	D-Glucopyranosiduronic acid	Organic Acid	3	SL2.50ch03_70015248	70015248	T	C	0.064	0.209298	0.0381002	9.33033e-08	0.159368	14	Solyc03g121970.1,Solyc03g121980.2,Solyc03g121990.2,Solyc03g122000.2,Solyc03g122010.1,Solyc03g122020.2,Solyc03g122030.1,Solyc03g122040.2,Solyc03g122050.1,Solyc03g122060.1,Solyc03g122070.1,Solyc03g122080.2,Solyc03g122090.2,Solyc03g122100.1,
E2	Malic acid	Organic Acid	3	SL2.50ch03_7025550	7025550	A	T	0.228	-0.570835	0.106459	1.83862e-07	0.0318673	3	Solyc03g043570.1,Solyc03g043580.1,Solyc03g043590.1,
E1,E2	Piperidine	Others	3	SL2.50ch03_967908	967908	G	A	0.157	0.285124	0.0514222	7.22647e-08	0.0902241	11	Solyc03g006320.1,Solyc03g006330.2,Solyc03g006340.2,Solyc03g006350.2,Solyc03g006360.2,Solyc03g006370.2,Solyc03g006380.2,Solyc03g006390.1,Solyc03g006400.2,Solyc03g006410.2,Solyc03g006420.2,
E1,E2	Glucose	Sugar	4	SL2.50ch04_153954	153954	T	C	0.062	33.8324	5.86716	2.27391e-08	0.163378	12	Solyc04g005160.1,Solyc04g005170.1,Solyc04g005180.2,Solyc04g005190.2,Solyc04g005200.2,Solyc04g005210.1,Solyc04g005220.1,Solyc04g005230.2,Solyc04g005240.1,Solyc04g005250.2,Solyc04g005260.1,Solyc04g005270.1,
E1	Mannobiose	Sugar	4	SL2.50ch04_153954	153954	T	C	0.062	0.261246	0.0469252	6.39843e-08	0.102351	12	Solyc04g005160.1,Solyc04g005170.1,Solyc04g005180.2,Solyc04g005190.2,Solyc04g005200.2,Solyc04g005210.1,Solyc04g005220.1,Solyc04g005230.2,Solyc04g005240.1,Solyc04g005250.2,Solyc04g005260.1,Solyc04g005270.1,
E1,E2	Myo-Inositol	Sugar	4	SL2.50ch04_153954	153954	T	C	0.062	0.533519	0.0963617	7.48533e-08	0.0464448	12	Solyc04g005160.1,Solyc04g005170.1,Solyc04g005180.2,Solyc04g005190.2,Solyc04g005200.2,Solyc04g005210.1,Solyc04g005220.1,Solyc04g005230.2,Solyc04g005240.1,Solyc04g005250.2,Solyc04g005260.1,Solyc04g005270.1,
E1	Quininic acid	Organic Acid	4	SL2.50ch04_1619549	1619549	G	A	0.13	0.297517	0.0556775	1.98131e-07	0.0519362	11	Solyc04g007900.2,Solyc04g007910.2,Solyc04g007920.1,Solyc04g007940.2,Solyc04g007950.2,Solyc04g007960.2,Solyc04g007970.2,Solyc04g007980.2,Solyc04g007990.1,Solyc04g008000.2,Solyc04g008010.2,
E2	Sucrose	Sugar	4	SL2.50ch04_2449212	2449212	T	C	0.174	4.28202	0.767589	6.16024e-08	0.0397341	14	Solyc04g008750.2,Solyc04g008760.1,Solyc04g008770.2,Solyc04g008780.2,Solyc04g008790.1,Solyc04g008800.2,Solyc04g008810.2,Solyc04g008820.2,Solyc04g008830.1,Solyc04g008840.2,Solyc04g008850.1,Solyc04g008860.2,Solyc04g008870.2,Solyc04g008880.2,
E1,E2	Pyridine-3-carboxylic acid	Organic Acid	4	SL2.50ch04_2748789	2748789	G	A	0.05	0.141989	0.0255528	6.7777e-08	0.0387999	16	Solyc04g009210.1,Solyc04g009220.1,Solyc04g009230.2,Solyc04g009240.1,Solyc04g009250.1,Solyc04g009260.1,Solyc04g009270.2,Solyc04g009280.1,Solyc04g009290.1,Solyc04g009300.2,Solyc04g009310.2,Solyc04g009320.2,Solyc04g009330.2,Solyc04g009340.2,Solyc04g009350.2,Solyc04g009360.2,
E1,E2	Sucrose	Sugar	4	SL2.50ch04_2864047	2864047	G	A	0.279	0.664206	0.115172	2.24966e-08	0.0492381	11	Solyc04g009390.1,Solyc04g009400.2,Solyc04g009410.2,Solyc04g009420.2,Solyc04g009430.2,Solyc04g009440.2,Solyc04g009450.1,Solyc04g009460.1,Solyc04g009470.2,Solyc04g009480.1,Solyc04g009490.1,
E2	Malic acid	Organic Acid	4	SL2.50ch04_28953357	28953357	G	C	0.251	0.490173	0.0858459	3.12441e-08	0.0277938	4	Solyc04g024760.1,Solyc04g024770.1,Solyc04g024780.1,Solyc04g024790.1,
E2	Malic acid	Organic Acid	4	SL2.50ch04_2926150	2926150	C	T	0.467	0.393702	0.0717566	9.83696e-08	0.033296	11	Solyc04g009480.1,Solyc04g009490.1,Solyc04g009500.2,Solyc04g009510.2,Solyc04g009520.2,Solyc04g009530.2,Solyc04g009540.1,Solyc04g009550.2,Solyc04g009560.2,Solyc04g009570.2,Solyc04g009580.2,
E1,E2	Monolinoleoylglycerol	Others	4	SL2.50ch04_3029150	3029150	C	T	0.321	0.601137	0.11303	2.3029e-07	0.165077	18	Solyc04g009590.2,Solyc04g009600.2,Solyc04g009610.2,Solyc04g009620.2,Solyc04g009630.2,Solyc04g009640.2,Solyc04g009650.2,Solyc04g009660.2,Solyc04g009670.1,Solyc04g009680.1,Solyc04g009690.1,Solyc04g009700.2,Solyc04g009710.1,Solyc04g009720.1,Solyc04g009730.2,Solyc04g009740.2,Solyc04g009750.1,Solyc04g009760.1,
E2	L-Cysteine	Amino Acid	4	SL2.50ch04_3081690	3081690	A	T	0.342	-0.231788	0.0437726	1.8332e-07	0.0355613	15	Solyc04g009670.1,Solyc04g009680.1,Solyc04g009690.1,Solyc04g009700.2,Solyc04g009710.1,Solyc04g009720.1,Solyc04g009730.2,Solyc04g009740.2,Solyc04g009750.1,Solyc04g009760.1,Solyc04g009770.2,Solyc04g009780.1,Solyc04g009790.2,Solyc04g009800.2,Solyc04g009810.2,
E2	L-Threonic acid	Organic Acid	4	SL2.50ch04_3134705	3134705	A	C	0.233	-0.421644	0.0752721	5.4918e-08	0.0423988	9	Solyc04g009780.1,Solyc04g009790.2,Solyc04g009800.2,Solyc04g009810.2,Solyc04g009820.2,Solyc04g009830.2,Solyc04g009840.2,Solyc04g009850.2,Solyc04g009860.2,
E1	Tricarbomethoxyethylene	Others	4	SL2.50ch04_3217913	3217913	T	C	0.067	0.911976	0.17144	2.24537e-07	0.0637558	10	Solyc04g009860.2,Solyc04g009870.1,Solyc04g009880.1,Solyc04g009890.1,Solyc04g009900.2,Solyc04g009910.2,Solyc04g009920.2,Solyc04g009930.1,Solyc04g009940.2,Solyc04g009950.2,
E1	Glycyl-l-glutamic acid	Organic Acid	4	SL2.50ch04_50886544	50886544	T	A	0.052	2.55992	0.44432	2.33397e-08	0.172524	9	Solyc04g051550.1,Solyc04g051560.1,Solyc04g051570.2,Solyc04g051580.2,Solyc04g051590.2,Solyc04g051600.2,Solyc04g051610.2,Solyc04g051620.1,Solyc04g051630.1,
E1	Amine	Others	4	SL2.50ch04_54310983	54310983	T	C	0.115	-0.869544	0.161427	1.59847e-07	0.0882104	2	Solyc04g056480.1,Solyc04g056490.1,
E1,E2	Galactose	Sugar	4	SL2.50ch04_55703239	55703239	G	A	0.196	-0.446495	0.0719853	2.17485e-09	0.0542688	7	Solyc04g064510.2,Solyc04g064520.2,Solyc04g064530.1,Solyc04g064540.2,Solyc04g064550.1,Solyc04g064560.2,Solyc04g064570.2,
E1	Glucose	Sugar	4	SL2.50ch04_58272136	58272136	T	C	0.313	0.373063	0.064862	1.59776e-08	0.0571267	6	Solyc04g071300.1,Solyc04g071310.2,Solyc04g071320.2,Solyc04g071330.2,Solyc04g071340.2,Solyc04g071350.2,
E2	Lactulose	Sugar	4	SL2.50ch04_58272434	58272434	G	A	0.153	0.345558	0.055139	8.35869e-10	0.18	6	Solyc04g071300.1,Solyc04g071310.2,Solyc04g071320.2,Solyc04g071330.2,Solyc04g071340.2,Solyc04g071350.2,
E1	l-Glutamine	Amino Acid	4	SL2.50ch04_59537988	59537988	T	C	0.315	-0.592295	0.110989	1.48349e-07	0.0312432	25	Solyc04g072430.1,Solyc04g072440.2,Solyc04g072450.2,Solyc04g072460.2,Solyc04g072470.2,Solyc04g072480.2,Solyc04g072490.2,Solyc04g072500.1,Solyc04g072510.2,Solyc04g072520.1,Solyc04g072530.2,Solyc04g072540.2,Solyc04g072550.1,Solyc04g072560.2,Solyc04g072570.2,Solyc04g072580.1,Solyc04g072590.1,Solyc04g072600.1,Solyc04g072610.2,Solyc04g072620.1,Solyc04g072630.2,Solyc04g072640.2,Solyc04g072650.1,Solyc04g…
E2	L-Threonic acid	Organic Acid	4	SL2.50ch04_60266829	60266829	T	C	0.084	-0.589522	0.100384	1.33166e-08	0.0671037	8	Solyc04g074230.2,Solyc04g074240.2,Solyc04g074250.1,Solyc04g074260.1,Solyc04g074270.2,Solyc04g074280.1,Solyc04g074290.2,Solyc04g074300.2,
E2	Quininic acid	Organic Acid	4	SL2.50ch04_60297984	60297984	C	T	0.128	0.0837875	0.0145737	2.54425e-08	0.0301853	10	Solyc04g074260.1,Solyc04g074270.2,Solyc04g074280.1,Solyc04g074290.2,Solyc04g074300.2,Solyc04g074310.2,Solyc04g074320.1,Solyc04g074330.2,Solyc04g074340.2,Solyc04g074350.2,
E1,E2	Acetic acid	Organic Acid	4	SL2.50ch04_61745792	61745792	T	C	0.056	0.205784	0.0375193	9.74754e-08	0.348595	5	Solyc04g076820.1,Solyc04g076830.2,Solyc04g076840.1,Solyc04g076850.2,Solyc04g076860.2,
E1,E2	Acetamide	Amino Acid	4	SL2.50ch04_62104505	62104505	C	T	0.261	-0.660932	0.124345	2.3185e-07	0.0637942	13	Solyc04g077100.2,Solyc04g077110.2,Solyc04g077120.2,Solyc04g077130.1,Solyc04g077140.2,Solyc04g077150.2,Solyc04g077160.1,Solyc04g077170.2,Solyc04g077180.1,Solyc04g077190.2,Solyc04g077200.1,Solyc04g077210.2,Solyc04g077220.2,
E2	Pyridine-3-carboxylic acid	Organic Acid	4	SL2.50ch04_62157840	62157840	T	C	0.053	0.0477019	0.00857363	6.6433e-08	0.0215482	6	Solyc04g077190.2,Solyc04g077200.1,Solyc04g077210.2,Solyc04g077220.2,Solyc04g077230.1,Solyc04g077240.2,
E2	Pentonic acid	Organic Acid	4	SL2.50ch04_62230359	62230359	G	A	0.158	0.299765	0.0493497	2.58064e-09	0.0422852	10	Solyc04g077240.2,Solyc04g077250.2,Solyc04g077260.2,Solyc04g077270.2,Solyc04g077280.2,Solyc04g077290.1,Solyc04g077300.2,Solyc04g077310.2,Solyc04g077320.1,Solyc04g077330.2,
E2	Lactic Acid	Organic Acid	4	SL2.50ch04_62734954	62734954	T	C	0.075	0.430893	0.0561232	3.4258e-13	0.158111	14	Solyc04g077790.2,Solyc04g077800.1,Solyc04g077810.1,Solyc04g077820.2,Solyc04g077830.2,Solyc04g077840.2,Solyc04g077850.2,Solyc04g077860.2,Solyc04g077870.2,Solyc04g077880.1,Solyc04g077890.1,Solyc04g077900.1,Solyc04g077910.1,Solyc04g077920.2,
E2	L-Hydroxylysine	Amino Acid	4	SL2.50ch04_65882496	65882496	A	T	0.079	-0.403461	0.0745916	1.45475e-07	0.0482246	13	Solyc04g082030.1,Solyc04g082040.2,Solyc04g082050.2,Solyc04g082060.2,Solyc04g082070.2,Solyc04g082080.1,Solyc04g082090.2,Solyc04g082100.1,Solyc04g082110.2,Solyc04g082120.2,Solyc04g082130.2,Solyc04g082140.2,Solyc04g082150.1,
E1	Timonacic	Organic Acid	5	SL2.50ch05_11864468	11864468	T	C	0.179	-1.54081	0.242681	9.64835e-10	0.0306595	4	Solyc05g015720.1,Solyc05g015730.1,Solyc05g015740.1,Solyc05g015750.2,
E1,E2	Galactose	Sugar	5	SL2.50ch05_1689323	1689323	A	T	0.061	1.1064	0.193931	3.1575e-08	0.106511	9	Solyc05g007060.2,Solyc05g007070.2,Solyc05g007080.2,Solyc05g007090.2,Solyc05g007100.2,Solyc05g007110.2,Solyc05g007120.2,Solyc05g007130.2,Solyc05g007140.2,
E2	Total sugar	Sugar	5	SL2.50ch05_2334947	2334947	T	G	0.094	0.527054	0.108805	1.82061e-07	0.0711799	13	Solyc05g007840.2,Solyc05g007850.1,Solyc05g007860.1,Solyc05g007870.1,Solyc05g007880.2,Solyc05g007890.2,Solyc05g007900.2,Solyc05g007910.2,Solyc05g007920.2,Solyc05g007930.2,Solyc05g007940.2,Solyc05g007950.2,Solyc05g007960.2,
E1	Palmitic Acid	Organic Acid	5	SL2.50ch05_29136221	29136221	A	G	0.18	1.00177	0.165408	4.81166e-09	0.100207	1	Solyc05g023740.2,
E1,E2	Phosphate acid	Organic Acid	5	SL2.50ch05_32606709	32606709	A	C	0.072	4.65504	0.75153	2.25799e-09	0.0476066	0
E1	Pyridine-3-carboxylic acid	Organic Acid	5	SL2.50ch05_37557181	37557181	A	T	0.087	0.116554	0.0210777	7.77874e-08	0.0318918	1	Solyc05g025900.2,
E1	Isoleucine	Amino Acid	5	SL2.50ch05_45207469	45207469	C	A	0.255	0.271444	0.0495775	1.02345e-07	0.0322671	2	Solyc05g032730.1,Solyc05g032740.1,
E1,E2	Fumaric acid	Organic Acid	5	SL2.50ch05_49397402	49397402	C	T	0.058	2.66317	0.472293	4.42583e-08	0.167593	2	Solyc05g041110.1,Solyc05g041120.1,
E1	Aminobutyric acid	Organic Acid	5	SL2.50ch05_57723005	57723005	C	T	0.064	6.93244	1.28422	1.50867e-07	0.0446758	1	Solyc05g045940.1,
E1,E2	Asparagine	Amino Acid	5	SL2.50ch05_62536451	62536451	T	C	0.183	-0.414631	0.0784514	1.93797e-07	0.168844	11	Solyc05g052210.2,Solyc05g052220.2,Solyc05g052230.1,Solyc05g052240.2,Solyc05g052250.2,Solyc05g052260.2,Solyc05g052270.1,Solyc05g052280.2,Solyc05g052290.1,Solyc05g052300.2,Solyc05g052310.2,
E2	Acetamide	Amino Acid	5	SL2.50ch05_64974592	64974592	G	A	0.06	0.498714	0.0768616	2.21142e-10	0.0742765	18	Solyc05g055170.2,Solyc05g055180.2,Solyc05g055190.1,Solyc05g055200.2,Solyc05g055210.1,Solyc05g055220.1,Solyc05g055230.1,Solyc05g055240.2,Solyc05g055250.2,Solyc05g055260.2,Solyc05g055270.1,Solyc05g055280.1,Solyc05g055290.2,Solyc05g055300.1,Solyc05g055310.2,Solyc05g055320.2,Solyc05g055330.2,Solyc05g055340.2,
E1,E2	4-hydroxyproline	Amino Acid	5	SL2.50ch05_65155487	65155487	T	C	0.062	0.115883	0.0217614	2.15353e-07	0.196934	16	Solyc05g055480.2,Solyc05g055490.1,Solyc05g055500.1,Solyc05g055510.2,Solyc05g055520.1,Solyc05g055530.2,Solyc05g055540.1,Solyc05g055550.2,Solyc05g055560.1,Solyc05g055570.1,Solyc05g055580.1,Solyc05g055590.1,Solyc05g055600.2,Solyc05g055610.2,Solyc05g055620.1,Solyc05g055630.2,
E1,E2	Glycine	Amino Acid	5	SL2.50ch05_65500023	65500023	T	C	0.079	-0.810428	0.144316	4.98825e-08	0.12706	11	Solyc05g056050.2,Solyc05g056060.2,Solyc05g056070.2,Solyc05g056080.2,Solyc05g056090.2,Solyc05g056100.2,Solyc05g056110.2,Solyc05g056120.2,Solyc05g056130.2,Solyc05g056140.2,Solyc05g056150.2,
E1,E2	Pyrimidinetrione	Organic Acid	5	SL2.50ch05_706991	706991	G	A	0.086	0.161167	0.0254228	1.00303e-09	0.157954	19	Solyc05g005840.2,Solyc05g005850.2,Solyc05g005860.1,Solyc05g005870.2,Solyc05g005880.2,Solyc05g005890.2,Solyc05g005900.2,Solyc05g005910.2,Solyc05g005920.2,Solyc05g005930.1,Solyc05g005940.2,Solyc05g005950.2,Solyc05g005960.2,Solyc05g005970.2,Solyc05g005980.2,Solyc05g005990.2,Solyc05g006000.2,Solyc05g006010.2,Solyc05g006020.2,
E1	Myo-Inositol	Sugar	5	SL2.50ch05_720001	720001	T	A	0.057	0.641225	0.114664	5.62988e-08	0.063589	16	Solyc05g005870.2,Solyc05g005880.2,Solyc05g005890.2,Solyc05g005900.2,Solyc05g005910.2,Solyc05g005920.2,Solyc05g005930.1,Solyc05g005940.2,Solyc05g005950.2,Solyc05g005960.2,Solyc05g005970.2,Solyc05g005980.2,Solyc05g005990.2,Solyc05g006000.2,Solyc05g006010.2,Solyc05g006020.2,
E1,E2	Phosphate acid	Organic Acid	5	SL2.50ch05_720001	720001	T	A	0.057	5.89833	0.995957	9.93382e-09	0.0431425	16	Solyc05g005870.2,Solyc05g005880.2,Solyc05g005890.2,Solyc05g005900.2,Solyc05g005910.2,Solyc05g005920.2,Solyc05g005930.1,Solyc05g005940.2,Solyc05g005950.2,Solyc05g005960.2,Solyc05g005970.2,Solyc05g005980.2,Solyc05g005990.2,Solyc05g006000.2,Solyc05g006010.2,Solyc05g006020.2,
E1,E2	Glucose	Sugar	5	SL2.50ch05_728097	728097	C	A	0.061	35.5547	6.66129	2.04219e-07	0.0436595	17	Solyc05g005880.2,Solyc05g005890.2,Solyc05g005900.2,Solyc05g005910.2,Solyc05g005920.2,Solyc05g005930.1,Solyc05g005940.2,Solyc05g005950.2,Solyc05g005960.2,Solyc05g005970.2,Solyc05g005980.2,Solyc05g005990.2,Solyc05g006000.2,Solyc05g006010.2,Solyc05g006020.2,Solyc05g006030.2,Solyc05g006040.2,
E1,E2	D-Glucopyranosiduronic acid	Organic Acid	5	SL2.50ch05_729351	729351	T	C	0.074	0.172022	0.0312475	8.7889e-08	0.150871	17	Solyc05g005880.2,Solyc05g005890.2,Solyc05g005900.2,Solyc05g005910.2,Solyc05g005920.2,Solyc05g005930.1,Solyc05g005940.2,Solyc05g005950.2,Solyc05g005960.2,Solyc05g005970.2,Solyc05g005980.2,Solyc05g005990.2,Solyc05g006000.2,Solyc05g006010.2,Solyc05g006020.2,Solyc05g006030.2,Solyc05g006040.2,
E1	Citric acid	Organic Acid	5	SL2.50ch05_733939	733939	T	C	0.089	19.0493	2.94826	4.95343e-10	0.0739484	16	Solyc05g005890.2,Solyc05g005900.2,Solyc05g005910.2,Solyc05g005920.2,Solyc05g005930.1,Solyc05g005940.2,Solyc05g005950.2,Solyc05g005960.2,Solyc05g005970.2,Solyc05g005980.2,Solyc05g005990.2,Solyc05g006000.2,Solyc05g006010.2,Solyc05g006020.2,Solyc05g006030.2,Solyc05g006040.2,
E1,E2	Sucrose	Sugar	5	SL2.50ch05_737196	737196	T	C	0.052	15.5995	1.9713	6.85485e-14	0.187363	17	Solyc05g005890.2,Solyc05g005900.2,Solyc05g005910.2,Solyc05g005920.2,Solyc05g005930.1,Solyc05g005940.2,Solyc05g005950.2,Solyc05g005960.2,Solyc05g005970.2,Solyc05g005980.2,Solyc05g005990.2,Solyc05g006000.2,Solyc05g006010.2,Solyc05g006020.2,Solyc05g006030.2,Solyc05g006040.2,Solyc05g006050.2,
E1	Mannose	Sugar	6	SL2.50ch06_11560029	11560029	G	T	0.054	0.420884	0.0768712	1.02631e-07	0.0342821	11	Solyc06g024200.1,Solyc06g024210.1,Solyc06g024220.1,Solyc06g024230.1,Solyc06g024240.1,Solyc06g024250.1,Solyc06g024260.1,Solyc06g024270.1,Solyc06g024280.1,Solyc06g024290.1,Solyc06g024300.1,
E1	phenyl hydroxide	Others	6	SL2.50ch06_1851730	1851730	G	A	0.068	-1.12339	0.207402	1.40492e-07	0.0340464	12	Solyc06g007930.2,Solyc06g007940.1,Solyc06g007950.2,Solyc06g007960.2,Solyc06g007970.2,Solyc06g007980.2,Solyc06g007990.2,Solyc06g008000.1,Solyc06g008010.2,Solyc06g008020.2,Solyc06g008030.2,Solyc06g008040.2,
E1	Timonacic	Organic Acid	6	SL2.50ch06_1932180	1932180	G	A	0.115	0.73715	0.12795	2.36259e-08	0.0917525	6	Solyc06g008040.2,Solyc06g008050.2,Solyc06g008060.1,Solyc06g008070.2,Solyc06g008080.1,Solyc06g008090.2,
E1,E2	Myo-Inositol	Sugar	6	SL2.50ch06_2358086	2358086	T	G	0.063	4.27507	0.590922	5.15317e-12	0.22736	15	Solyc06g008380.1,Solyc06g008390.2,Solyc06g008400.1,Solyc06g008410.1,Solyc06g008420.2,Solyc06g008430.1,Solyc06g008440.1,Solyc06g008450.2,Solyc06g008460.1,Solyc06g008470.1,Solyc06g008480.1,Solyc06g008490.2,Solyc06g008500.2,Solyc06g008510.2,Solyc06g008520.2,
E1	Sucrose	Sugar	6	SL2.50ch06_2395336	2395336	G	A	0.091	10.9043	1.48257	2.38844e-12	0.0530409	12	Solyc06g008430.1,Solyc06g008440.1,Solyc06g008450.2,Solyc06g008460.1,Solyc06g008470.1,Solyc06g008480.1,Solyc06g008490.2,Solyc06g008500.2,Solyc06g008510.2,Solyc06g008520.2,Solyc06g008530.1,Solyc06g008540.1,
E2	4-hydroxyproline	Amino Acid	6	SL2.50ch06_33122971	33122971	G	A	0.081	0.0625944	0.0106114	1.15403e-08	0.030583	5	Solyc06g050450.1,Solyc06g050460.1,Solyc06g050470.1,Solyc06g050480.1,Solyc06g050490.1,
E2	Stearic acid	Organic Acid	6	SL2.50ch06_33122971	33122971	G	A	0.081	0.454769	0.07059	5.79166e-10	0.067216	5	Solyc06g050450.1,Solyc06g050460.1,Solyc06g050470.1,Solyc06g050480.1,Solyc06g050490.1,
E2	Pyridine-3-carboxylic acid	Organic Acid	6	SL2.50ch06_34586777	34586777	A	C	0.05	0.0516525	0.00876884	1.20653e-08	0.0269985	4	Solyc06g051310.2,Solyc06g051320.2,Solyc06g051330.1,Solyc06g051340.1,
E1	Timonacic	Organic Acid	6	SL2.50ch06_35371894	35371894	C	G	0.058	0.965703	0.150639	6.8159e-10	0.0810703	2	Solyc06g051760.2,Solyc06g051770.1,
E2	Lactic Acid	Organic Acid	6	SL2.50ch06_35698477	35698477	G	A	0.11	0.383505	0.0641974	7.72027e-09	0.0392503	10	Solyc06g051980.2,Solyc06g051990.2,Solyc06g052000.1,Solyc06g052010.1,Solyc06g052020.2,Solyc06g052030.2,Solyc06g052040.2,Solyc06g052050.2,Solyc06g052060.2,Solyc06g052070.2,
E2	Pyridine-3-carboxylic acid	Organic Acid	6	SL2.50ch06_36573180	36573180	T	C	0.062	0.0497716	0.00787147	1.13473e-09	0.0960662	8	Solyc06g053690.1,Solyc06g053700.1,Solyc06g053710.2,Solyc06g053720.1,Solyc06g053730.1,Solyc06g053740.2,Solyc06g053750.2,Solyc06g053760.2,
E2	Pentonic acid	Organic Acid	6	SL2.50ch06_36847404	36847404	C	T	0.251	0.266124	0.0471309	2.84412e-08	0.050856	12	Solyc06g053910.2,Solyc06g053920.2,Solyc06g053930.2,Solyc06g053940.1,Solyc06g053950.1,Solyc06g053960.2,Solyc06g053970.2,Solyc06g053980.2,Solyc06g053990.1,Solyc06g054000.1,Solyc06g054010.2,Solyc06g054020.2,
E2	Lactulose	Sugar	6	SL2.50ch06_36888571	36888571	A	G	0.087	0.77751	0.128998	2.13803e-11	0.0714457	18	Solyc06g053930.2,Solyc06g053940.1,Solyc06g053950.1,Solyc06g053960.2,Solyc06g053970.2,Solyc06g053980.2,Solyc06g053990.1,Solyc06g054000.1,Solyc06g054010.2,Solyc06g054020.2,Solyc06g054030.2,Solyc06g054040.1,Solyc06g054050.1,Solyc06g054060.1,Solyc06g054070.2,Solyc06g054080.2,Solyc06g054090.1,Solyc06g054100.1,
E2	SSC	Others	6	SL2.50ch06_36888571	36888571	A	G	0.087	0.77751	0.128998	3.36803e-09	0.0918839	18	Solyc06g053930.2,Solyc06g053940.1,Solyc06g053950.1,Solyc06g053960.2,Solyc06g053970.2,Solyc06g053980.2,Solyc06g053990.1,Solyc06g054000.1,Solyc06g054010.2,Solyc06g054020.2,Solyc06g054030.2,Solyc06g054040.1,Solyc06g054050.1,Solyc06g054060.1,Solyc06g054070.2,Solyc06g054080.2,Solyc06g054090.1,Solyc06g054100.1,
E2	Pyridine-3-carboxylic acid	Organic Acid	6	SL2.50ch06_37075205	37075205	C	T	0.05	0.0537944	0.00882859	4.0429e-09	0.059198	10	Solyc06g054220.2,Solyc06g054230.2,Solyc06g054240.2,Solyc06g054250.2,Solyc06g054260.1,Solyc06g054270.2,Solyc06g054280.1,Solyc06g054290.1,Solyc06g054300.1,Solyc06g054310.1,
E2	Total sugar	Sugar	6	SL2.50ch06_37895638	37895638	A	G	0.199	0.388052	0.0794085	1.48465e-08	0.162114	6	Solyc06g059920.1,Solyc06g059940.1,Solyc06g059960.2,Solyc06g059970.2,Solyc06g059980.2,Solyc06g059990.2,
E1,E2	Myo-Inositol	Sugar	6	SL2.50ch06_38915359	38915359	G	T	0.25	0.476451	0.0825616	2.27157e-08	0.168811	16	Solyc06g060840.1,Solyc06g060850.2,Solyc06g060860.1,Solyc06g060870.1,Solyc06g060880.2,Solyc06g060890.2,Solyc06g060900.1,Solyc06g060910.1,Solyc06g060920.2,Solyc06g060930.1,Solyc06g060940.1,Solyc06g060950.1,Solyc06g060960.1,Solyc06g060970.1,Solyc06g060980.1,Solyc06g060990.2,
E2	Total sugar/total acid	Others	6	SL2.50ch06_39359391	39359391	A	G	0.08	0.842329	0.177252	2.80893e-08	0.0240535	15	Solyc06g062320.1,Solyc06g062330.1,Solyc06g062340.2,Solyc06g062350.2,Solyc06g062360.2,Solyc06g062370.2,Solyc06g062380.2,Solyc06g062390.2,Solyc06g062400.1,Solyc06g062410.1,Solyc06g062420.2,Solyc06g062430.2,Solyc06g062440.2,Solyc06g062450.2,Solyc06g062460.2,
E1	Sucrose	Sugar	6	SL2.50ch06_40105225	40105225	T	C	0.286	0.667533	0.115503	2.10863e-08	0.0420737	12	Solyc06g063390.2,Solyc06g063400.2,Solyc06g063410.2,Solyc06g063420.2,Solyc06g063430.1,Solyc06g064430.1,Solyc06g064440.2,Solyc06g064450.2,Solyc06g064460.2,Solyc06g064470.2,Solyc06g064480.2,Solyc06g064490.2,
E2	Galactose oxime	Others	6	SL2.50ch06_40503450	40503450	C	A	0.08	3.71129	0.434255	1.1626e-15	0.16703	13	Solyc06g064900.2,Solyc06g064910.2,Solyc06g064920.1,Solyc06g064930.1,Solyc06g064940.2,Solyc06g064960.2,Solyc06g064970.2,Solyc06g064980.2,Solyc06g064990.2,Solyc06g065000.1,Solyc06g065010.2,Solyc06g065020.2,Solyc06g065030.2,
E2	Piperidine	Others	6	SL2.50ch06_407200	407200	A	G	0.149	-0.81098	0.147814	9.84541e-08	0.023157	12	Solyc06g005340.2,Solyc06g005350.2,Solyc06g005360.2,Solyc06g005370.2,Solyc06g005380.2,Solyc06g005390.1,Solyc06g005400.1,Solyc06g005410.2,Solyc06g005420.1,Solyc06g005430.1,Solyc06g005440.1,Solyc06g005450.1,
E2	Total sugar/total acid	Others	6	SL2.50ch06_42782996	42782996	T	C	0.072	0.946324	0.191291	1.11068e-08	0.0473405	10	Solyc06g068930.1,Solyc06g068940.2,Solyc06g068950.2,Solyc06g068960.1,Solyc06g068970.2,Solyc06g068980.2,Solyc06g068990.2,Solyc06g069000.2,Solyc06g069010.2,Solyc06g069020.2,
E1,E2	Malic acid	Organic Acid	6	SL2.50ch06_44948789	44948789	T	C	0.228	0.491853	0.0502465	1.74335e-19	0.360729	22	Solyc06g072810.2,Solyc06g072820.2,Solyc06g072830.2,Solyc06g072840.2,Solyc06g072850.1,Solyc06g072860.1,Solyc06g072870.1,Solyc06g072880.1,Solyc06g072890.1,Solyc06g072900.2,Solyc06g072910.2,Solyc06g072920.1,Solyc06g072930.2,Solyc06g072940.1,Solyc06g072950.1,Solyc06g072960.1,Solyc06g072970.2,Solyc06g072980.2,Solyc06g072990.1,Solyc06g073000.2,Solyc06g073010.2,Solyc06g073020.2,
E2	Hexopyranose	Others	6	SL2.50ch06_45179267	45179267	G	T	0.205	0.651802	0.121417	1.7823e-07	0.028788	16	Solyc06g073240.2,Solyc06g073250.1,Solyc06g073260.2,Solyc06g073270.2,Solyc06g073280.2,Solyc06g073290.1,Solyc06g073300.1,Solyc06g073310.2,Solyc06g073320.2,Solyc06g073330.2,Solyc06g073340.2,Solyc06g073350.2,Solyc06g073360.2,Solyc06g073370.2,Solyc06g073380.2,Solyc06g073390.2,
E2	Total acid	Organic Acid	6	SL2.50ch06_45365485	45365485	G	A	0.207	0.145587	0.0269394	1.11887e-07	0.0458746	8	Solyc06g073530.1,Solyc06g073540.2,Solyc06g073550.2,Solyc06g073560.2,Solyc06g073570.2,Solyc06g073580.2,Solyc06g073590.2,Solyc06g073600.2,
E2	Total sugar	Sugar	6	SL2.50ch06_45365485	45365485	G	A	0.207	0.337971	0.0752297	9.21902e-08	0.0681187	8	Solyc06g073530.1,Solyc06g073540.2,Solyc06g073550.2,Solyc06g073560.2,Solyc06g073570.2,Solyc06g073580.2,Solyc06g073590.2,Solyc06g073600.2,
E1,E2	Xylose	Sugar	6	SL2.50ch06_47430617	47430617	G	A	0.07	0.1062	0.0196964	1.56143e-07	0.0989057	15	Solyc06g076270.2,Solyc06g076280.1,Solyc06g076290.1,Solyc06g076300.2,Solyc06g076310.1,Solyc06g076320.1,Solyc06g076330.2,Solyc06g076340.2,Solyc06g076350.2,Solyc06g076360.2,Solyc06g076370.2,Solyc06g076380.1,Solyc06g076390.2,Solyc06g076400.2,Solyc06g076410.2,
E2	Quininic acid	Organic Acid	6	SL2.50ch06_47467947	47467947	G	A	0.144	0.0887157	0.0143713	2.60902e-09	0.0377064	16	Solyc06g076330.2,Solyc06g076340.2,Solyc06g076350.2,Solyc06g076360.2,Solyc06g076370.2,Solyc06g076380.1,Solyc06g076390.2,Solyc06g076400.2,Solyc06g076410.2,Solyc06g076420.1,Solyc06g076430.2,Solyc06g076440.1,Solyc06g076450.2,Solyc06g076460.2,Solyc06g076470.2,Solyc06g076480.2,
E1	Ascorbic acid	Organic Acid	6	SL2.50ch06_47478709	47478709	A	G	0.177	0.428451	0.0775702	7.95893e-08	0.130432	15	Solyc06g076350.2,Solyc06g076360.2,Solyc06g076370.2,Solyc06g076380.1,Solyc06g076390.2,Solyc06g076400.2,Solyc06g076410.2,Solyc06g076420.1,Solyc06g076430.2,Solyc06g076440.1,Solyc06g076450.2,Solyc06g076460.2,Solyc06g076470.2,Solyc06g076480.2,Solyc06g076490.2,
E1	Citric acid	Organic Acid	6	SL2.50ch06_47613998	47613998	C	A	0.121	15.6445	2.55056	3.10773e-09	0.0611988	17	Solyc06g076570.1,Solyc06g076580.1,Solyc06g076590.2,Solyc06g076600.1,Solyc06g076610.2,Solyc06g076620.2,Solyc06g076630.2,Solyc06g076640.2,Solyc06g076650.2,Solyc06g076660.2,Solyc06g076670.2,Solyc06g076680.2,Solyc06g076690.2,Solyc06g076700.1,Solyc06g076710.1,Solyc06g076740.1,Solyc06g076750.2,
E2	4-hydroxyproline	Amino Acid	6	SL2.50ch06_48437981	48437981	T	A	0.263	0.0298051	0.0052993	4.86809e-08	0.0447789	18	Solyc06g082640.2,Solyc06g082650.2,Solyc06g082660.2,Solyc06g082670.2,Solyc06g082680.2,Solyc06g082690.1,Solyc06g082700.1,Solyc06g082710.2,Solyc06g082720.1,Solyc06g082730.2,Solyc06g082740.2,Solyc06g082750.2,Solyc06g082760.2,Solyc06g082770.2,Solyc06g082780.2,Solyc06g082790.1,Solyc06g082800.2,Solyc06g082810.2,
E2	2-Amino-2-methyl-1,3-propanediol	Others	6	SL2.50ch06_49147973	49147973	A	G	0.052	1.03014	0.177286	1.15343e-08	0.0366407	14	Solyc06g083770.2,Solyc06g083780.2,Solyc06g083790.2,Solyc06g083800.2,Solyc06g083810.2,Solyc06g083820.2,Solyc06g083830.2,Solyc06g083840.2,Solyc06g083850.2,Solyc06g083860.2,Solyc06g083870.2,Solyc06g083880.2,Solyc06g083890.2,Solyc06g083900.2,
E1,E2	Pyridine-3-carboxylic acid	Organic Acid	6	SL2.50ch06_49687332	49687332	T	G	0.068	0.148358	0.0264929	5.42777e-08	0.0240892	6	Solyc06g084570.2,Solyc06g084580.1,Solyc06g084590.2,Solyc06g084600.1,Solyc06g084610.2,Solyc06g084620.1,
E1	Phosphate acid	Organic Acid	6	SL2.50ch06_7400805	7400805	A	C	0.25	2.56258	0.450783	3.48679e-08	0.0553457	1	Solyc06g011450.1,
E2	Lactic Acid	Organic Acid	6	SL2.50ch06_903606	903606	C	T	0.056	0.365554	0.0635223	2.47194e-08	0.0246752	16	Solyc06g005820.2,Solyc06g005830.1,Solyc06g005840.2,Solyc06g005850.2,Solyc06g005860.1,Solyc06g005870.1,Solyc06g005880.2,Solyc06g005890.2,Solyc06g005900.2,Solyc06g005910.2,Solyc06g005920.1,Solyc06g005930.1,Solyc06g005940.2,Solyc06g005950.2,Solyc06g005960.2,Solyc06g005970.2,
E2	Quininic acid	Organic Acid	7	SL2.50ch07_1233813	1233813	C	T	0.181	0.118101	0.0206615	3.027e-08	0.0344306	14	Solyc07g006360.1,Solyc07g006370.1,Solyc07g006380.2,Solyc07g006390.1,Solyc07g006400.1,Solyc07g006410.1,Solyc07g006420.1,Solyc07g006430.1,Solyc07g006440.1,Solyc07g006450.1,Solyc07g006460.1,Solyc07g006470.1,Solyc07g006480.2,Solyc07g006490.2,
E2	L-Aspartic acid	Amino Acid	7	SL2.50ch07_1284628	1284628	C	A	0.062	1.19009	0.1655	7.07202e-12	0.0328401	12	Solyc07g006420.1,Solyc07g006430.1,Solyc07g006440.1,Solyc07g006450.1,Solyc07g006460.1,Solyc07g006470.1,Solyc07g006480.2,Solyc07g006490.2,Solyc07g006500.2,Solyc07g006510.2,Solyc07g006520.2,Solyc07g006530.2,
E1	Citric acid	Organic Acid	7	SL2.50ch07_1430833	1430833	A	C	0.093	16.6489	2.85856	1.65692e-08	0.0312142	6	Solyc07g006570.2,Solyc07g006580.2,Solyc07g006590.1,Solyc07g006600.1,Solyc07g006610.2,Solyc07g006620.2,
E1	Palmitic Acid	Organic Acid	7	SL2.50ch07_3601976	3601976	T	C	0.062	0.425866	0.0774314	9.02575e-08	0.1027	19	Solyc07g006880.1,Solyc07g006890.1,Solyc07g006900.1,Solyc07g006910.2,Solyc07g006920.2,Solyc07g006930.1,Solyc07g006940.1,Solyc07g006950.2,Solyc07g006960.2,Solyc07g006970.2,Solyc07g006980.1,Solyc07g006990.1,Solyc07g007000.1,Solyc07g007010.1,Solyc07g007020.2,Solyc07g007030.1,Solyc07g007040.2,Solyc07g007050.1,Solyc07g007060.1,
E2	Pyridine-3-carboxylic acid	Organic Acid	7	SL2.50ch07_502994	502994	C	G	0.06	0.0475247	0.00849808	5.73736e-08	0.0232174	8	Solyc07g008600.1,Solyc07g008610.1,Solyc07g008620.1,Solyc07g008630.1,Solyc07g008640.1,Solyc07g008650.2,Solyc07g008660.2,Solyc07g008670.2,
E1	L-Glutamic acid	Amino Acid	7	SL2.50ch07_59066259	59066259	A	G	0.054	13.792	2.45845	5.15236e-08	0.0579744	6	Solyc07g045180.2,Solyc07g045190.1,Solyc07g045200.1,Solyc07g045210.1,Solyc07g045220.2,Solyc07g045230.2,
E1	Pyridine-3-carboxylic acid	Organic Acid	7	SL2.50ch07_59114811	59114811	C	A	0.084	0.140989	0.0232202	4.44173e-09	0.0331275	11	Solyc07g047810.1,Solyc07g047820.1,Solyc07g047830.2,Solyc07g047840.2,Solyc07g047850.2,Solyc07g047860.2,Solyc07g047870.1,Solyc07g047880.2,Solyc07g047890.2,Solyc07g047900.2,Solyc07g047910.1,
E1,E2	Citric acid	Organic Acid	7	SL2.50ch07_59560415	59560415	A	G	0.133	15.2684	2.43744	1.50802e-09	0.0675403	11	Solyc07g047830.2,Solyc07g047840.2,Solyc07g047850.2,Solyc07g047860.2,Solyc07g047870.1,Solyc07g047880.2,Solyc07g047890.2,Solyc07g047900.2,Solyc07g047910.1,Solyc07g047920.1,Solyc07g047940.2,
E1,E2	L-Threonine	Amino Acid	7	SL2.50ch07_59636813	59636813	G	C	0.165	-0.250439	0.0461133	1.30264e-07	0.137337	11	Solyc07g049230.1,Solyc07g049240.2,Solyc07g049250.1,Solyc07g049260.2,Solyc07g049270.2,Solyc07g049280.2,Solyc07g049290.2,Solyc07g049300.2,Solyc07g049310.2,Solyc07g049320.2,Solyc07g049330.1,
E2	L-Hydroxylysine	Amino Acid	7	SL2.50ch07_59639398	59639398	C	T	0.154	-0.335771	0.0558305	6.21256e-09	0.0752424	17	Solyc07g049290.2,Solyc07g049300.2,Solyc07g049310.2,Solyc07g049320.2,Solyc07g049330.1,Solyc07g049340.1,Solyc07g049350.2,Solyc07g049360.2,Solyc07g049370.2,Solyc07g049380.1,Solyc07g049390.1,Solyc07g049400.1,Solyc07g049410.2,Solyc07g049420.1,Solyc07g049430.2,Solyc07g049440.2,Solyc07g049450.2,
E1,E2	Sucrose	Sugar	7	SL2.50ch07_59739769	59739769	C	T	0.278	0.674133	0.115122	1.4062e-08	0.0347161	8	Solyc07g049340.1,Solyc07g049350.2,Solyc07g049360.2,Solyc07g049370.2,Solyc07g049380.1,Solyc07g049390.1,Solyc07g049400.1,Solyc07g049410.2,
E1	phenylalanine	Amino Acid	7	SL2.50ch07_60679938	60679938	T	A	0.077	0.113414	0.0194648	1.66062e-08	0.155495	9	Solyc07g049430.2,Solyc07g049440.2,Solyc07g049450.2,Solyc07g049460.2,Solyc07g049470.2,Solyc07g049480.2,Solyc07g049490.1,Solyc07g049500.2,Solyc07g049510.1,
E1	Arabinofuranose	Sugar	7	SL2.50ch07_60864779	60864779	T	C	0.053	0.111246	0.019038	1.5135e-08	0.161358	15	Solyc07g052100.2,Solyc07g052110.2,Solyc07g052120.2,Solyc07g052130.1,Solyc07g052140.2,Solyc07g052150.2,Solyc07g052160.1,Solyc07g052170.1,Solyc07g052180.1,Solyc07g052190.1,Solyc07g052200.1,Solyc07g052210.2,Solyc07g052220.1,Solyc07g052230.2,Solyc07g052240.2,
E1	Ribonic acid	Organic Acid	7	SL2.50ch07_60868586	60868586	G	A	0.051	0.468511	0.0834658	5.05187e-08	0.0433548	8	Solyc07g052320.2,Solyc07g052330.1,Solyc07g052340.2,Solyc07g052350.2,Solyc07g052360.1,Solyc07g052370.2,Solyc07g052380.2,Solyc07g052390.2,
E1	Glucose	Sugar	7	SL2.50ch07_60871385	60871385	A	G	0.053	34.5739	5.93907	1.70049e-08	0.104717	8	Solyc07g052330.1,Solyc07g052340.2,Solyc07g052350.2,Solyc07g052360.1,Solyc07g052370.2,Solyc07g052380.2,Solyc07g052390.2,Solyc07g052400.2,
E1	Myo-Inositol	Sugar	7	SL2.50ch07_60871385	60871385	A	G	0.053	0.525166	0.0988436	2.30508e-07	0.0317911	8	Solyc07g052330.1,Solyc07g052340.2,Solyc07g052350.2,Solyc07g052360.1,Solyc07g052370.2,Solyc07g052380.2,Solyc07g052390.2,Solyc07g052400.2,
E1	Phosphate acid	Organic Acid	7	SL2.50ch07_60871385	60871385	A	G	0.053	6.53404	0.812641	3.09301e-14	0.0982486	7	Solyc07g052330.1,Solyc07g052340.2,Solyc07g052350.2,Solyc07g052360.1,Solyc07g052370.2,Solyc07g052380.2,Solyc07g052390.2,
E1	Pyridine-3-carboxylic acid	Organic Acid	7	SL2.50ch07_60896511	60896511	A	T	0.077	0.0447659	0.0071702	1.76952e-09	0.153757	11	Solyc07g052350.2,Solyc07g052360.1,Solyc07g052370.2,Solyc07g052380.2,Solyc07g052390.2,Solyc07g052400.2,Solyc07g052410.2,Solyc07g052420.2,Solyc07g052430.2,Solyc07g052440.2,Solyc07g052450.1,
E1,E2	Ascorbic acid	Organic Acid	7	SL2.50ch07_60983724	60983724	C	T	0.313	-0.231858	0.405446	4.56497e-10	0.0702256	11	Solyc07g052430.2,Solyc07g052440.2,Solyc07g052450.1,Solyc07g052460.2,Solyc07g052470.2,Solyc07g052480.2,Solyc07g052490.2,Solyc07g052500.1,Solyc07g052510.2,Solyc07g052520.1,Solyc07g052530.2,
E1,E2	L-Threonic acid	Organic Acid	7	SL2.50ch07_62593894	62593894	A	G	0.181	-0.469721	0.0752115	1.75885e-09	0.0865344	11	Solyc07g054190.2,Solyc07g054200.2,Solyc07g054210.2,Solyc07g054220.1,Solyc07g054230.2,Solyc07g054240.2,Solyc07g054250.2,Solyc07g054260.1,Solyc07g054270.2,Solyc07g054280.1,Solyc07g054290.1,
E2	3-Aminoisobutyric acid	Organic Acid	7	SL2.50ch07_63714504	63714504	A	G	0.287	0.320936	0.0591251	9.25357e-08	0.0277584	11	Solyc07g055740.1,Solyc07g055750.2,Solyc07g055760.1,Solyc07g055770.1,Solyc07g055780.2,Solyc07g055790.1,Solyc07g055800.2,Solyc07g055810.2,Solyc07g055820.1,Solyc07g055830.2,Solyc07g055840.2,
E2	Pyridine-3-carboxylic acid	Organic Acid	7	SL2.50ch07_63821532	63821532	T	C	0.151	0.0304257	0.00539702	4.54884e-08	0.0360842	10	Solyc07g055860.2,Solyc07g055870.2,Solyc07g055880.1,Solyc07g055890.1,Solyc07g055900.1,Solyc07g055910.2,Solyc07g055920.2,Solyc07g055930.2,Solyc07g055940.1,Solyc07g055950.2,
E1	Ascorbic acid	Organic Acid	7	SL2.50ch07_65942036	65942036	T	C	0.171	0.477523	0.0693165	4.10679e-11	0.0827769	12	Solyc07g063420.2,Solyc07g063430.2,Solyc07g063440.2,Solyc07g063450.1,Solyc07g063460.1,Solyc07g063470.1,Solyc07g063480.2,Solyc07g063490.2,Solyc07g063500.2,Solyc07g063510.2,Solyc07g063520.2,Solyc07g063530.2,
E2	Total acid	Organic Acid	7	SL2.50ch07_66402800	66402800	C	T	0.448	0.127911	0.0236928	1.15147e-07	0.0522638	16	Solyc07g064070.1,Solyc07g064080.2,Solyc07g064090.2,Solyc07g064100.1,Solyc07g064110.2,Solyc07g064120.1,Solyc07g064130.1,Solyc07g064140.1,Solyc07g064150.2,Solyc07g064160.2,Solyc07g064170.2,Solyc07g064180.2,Solyc07g064190.1,Solyc07g064200.2,Solyc07g064210.2,Solyc07g064220.1,
E1	Sedoheptulose	Others	7	SL2.50ch07_66650481	66650481	T	C	0.109	0.549821	0.0995396	7.99838e-08	0.0387333	18	Solyc07g064450.2,Solyc07g064470.2,Solyc07g064480.1,Solyc07g064490.2,Solyc07g064500.2,Solyc07g064510.2,Solyc07g064520.2,Solyc07g064540.1,Solyc07g064550.2,Solyc07g064560.2,Solyc07g064570.2,Solyc07g064580.2,Solyc07g064590.2,Solyc07g064600.2,Solyc07g064610.2,Solyc07g064620.1,Solyc07g064630.2,Solyc07g064640.2,
E2	Lactic Acid	Organic Acid	8	SL2.50ch08_1034479	1034479	G	C	0.121	0.362571	0.0525439	4.05934e-11	0.0322895	17	Solyc08g006320.2,Solyc08g006330.2,Solyc08g006350.2,Solyc08g006360.1,Solyc08g006370.1,Solyc08g006380.2,Solyc08g006390.1,Solyc08g006400.1,Solyc08g006410.2,Solyc08g006420.2,Solyc08g006430.2,Solyc08g006440.2,Solyc08g006450.1,Solyc08g006460.2,Solyc08g006470.2,Solyc08g006480.2,Solyc08g006490.1,
E1,E2	Valine	Amino Acid	8	SL2.50ch08_290471	290471	G	A	0.105	0.128746	0.0228641	4.60972e-08	0.0210754	14	Solyc08g005320.2,Solyc08g005330.1,Solyc08g005340.1,Solyc08g005350.2,Solyc08g005360.1,Solyc08g005370.1,Solyc08g005380.1,Solyc08g005390.1,Solyc08g005400.2,Solyc08g005410.2,Solyc08g005420.2,Solyc08g005430.2,Solyc08g005440.2,Solyc08g005450.1,
E1	Galactose oxime	Others	8	SL2.50ch08_29405453	29405453	C	T	0.122	1.10794	0.18966	1.52708e-08	0.0382799	0
E1	Timonacic	Organic Acid	8	SL2.50ch08_3355331	3355331	T	G	0.099	1.05712	0.172684	3.41127e-09	0.0296687	6	Solyc08g013880.2,Solyc08g013890.2,Solyc08g013900.2,Solyc08g013910.2,Solyc08g013920.2,Solyc08g013930.2,
E2	L-Hydroxylysine	Amino Acid	8	SL2.50ch08_3615295	3615295	A	C	0.1	-0.393965	0.0711129	7.50139e-08	0.0654712	8	Solyc08g014000.2,Solyc08g014010.2,Solyc08g014020.2,Solyc08g014030.1,Solyc08g014040.2,Solyc08g014050.1,Solyc08g014060.2,Solyc08g014070.1,
E1,E2	Xylose	Sugar	8	SL2.50ch08_54767849	54767849	T	C	0.065	0.101399	0.0180546	4.99083e-08	0.0642488	7	Solyc08g066240.2,Solyc08g066250.2,Solyc08g066260.2,Solyc08g066270.1,Solyc08g066280.1,Solyc08g066290.2,Solyc08g066300.1,
E2	Quininic acid	Organic Acid	8	SL2.50ch08_55611612	55611612	C	T	0.258	0.0907552	0.0156894	2.11428e-08	0.0278074	6	Solyc08g066750.2,Solyc08g066760.2,Solyc08g066770.2,Solyc08g066780.1,Solyc08g066790.2,Solyc08g066800.2,
E1,E2	Citric acid	Organic Acid	8	SL2.50ch08_56924617	56924617	T	G	0.118	15.2303	2.56634	9.18627e-09	0.0514934	8	Solyc08g067850.2,Solyc08g067860.1,Solyc08g067870.1,Solyc08g067880.2,Solyc08g067890.2,Solyc08g067900.2,Solyc08g067910.2,Solyc08g067920.2,
E1	L-Lysine	Amino Acid	8	SL2.50ch08_58905516	58905516	C	T	0.068	0.915071	0.185763	1.48846e-07	0.0450453	11	Solyc08g074710.1,Solyc08g074720.2,Solyc08g074730.1,Solyc08g074740.2,Solyc08g074750.2,Solyc08g074760.2,Solyc08g074770.1,Solyc08g074780.2,Solyc08g074790.2,Solyc08g074800.2,Solyc08g074810.1,
E1	Pyrimidinetrione	Organic Acid	8	SL2.50ch08_58910301	58910301	C	A	0.053	0.166571	0.0288766	2.25063e-08	0.0922674	11	Solyc08g074720.2,Solyc08g074730.1,Solyc08g074740.2,Solyc08g074750.2,Solyc08g074760.2,Solyc08g074770.1,Solyc08g074780.2,Solyc08g074790.2,Solyc08g074800.2,Solyc08g074810.1,Solyc08g074820.1,
E1	Alanine	Amino Acid	8	SL2.50ch08_60672823	60672823	C	G	0.055	-0.799021	0.146747	8.384e-08	0.0706548	21	Solyc08g076650.2,Solyc08g076660.2,Solyc08g076670.2,Solyc08g076680.1,Solyc08g076690.1,Solyc08g076700.1,Solyc08g076710.2,Solyc08g076720.2,Solyc08g076730.2,Solyc08g076740.2,Solyc08g076760.1,Solyc08g076770.2,Solyc08g076780.1,Solyc08g076790.2,Solyc08g076800.2,Solyc08g076810.2,Solyc08g076820.2,Solyc08g076830.1,Solyc08g076840.2,Solyc08g076850.2,Solyc08g076860.2,
E1	Citric acid	Organic Acid	8	SL2.50ch08_60706458	60706458	A	G	0.089	18.0656	2.88911	1.60455e-09	0.0511497	13	Solyc08g076720.2,Solyc08g076730.2,Solyc08g076740.2,Solyc08g076760.1,Solyc08g076770.2,Solyc08g076780.1,Solyc08g076790.2,Solyc08g076800.2,Solyc08g076810.2,Solyc08g076820.2,Solyc08g076830.1,Solyc08g076840.2,Solyc08g076850.2,
E1,E2	Acetamide	Amino Acid	8	SL2.50ch08_61732761	61732761	T	C	0.112	0.35209	0.0604746	1.08034e-08	0.152122	9	Solyc08g077780.2,Solyc08g077790.2,Solyc08g077800.2,Solyc08g077810.1,Solyc08g077820.2,Solyc08g077830.1,Solyc08g077840.2,Solyc08g077850.1,Solyc08g077860.2,
E1	D-Glucopyranosiduronic acid	Organic Acid	8	SL2.50ch08_61732761	61732761	T	C	0.138	0.156813	0.0286509	1.03332e-07	0.0530675	9	Solyc08g077780.2,Solyc08g077790.2,Solyc08g077800.2,Solyc08g077810.1,Solyc08g077820.2,Solyc08g077830.1,Solyc08g077840.2,Solyc08g077850.1,Solyc08g077860.2,
E2	L-Threonic acid	Organic Acid	8	SL2.50ch08_62587097	62587097	G	A	0.184	-0.471034	0.081997	2.61757e-08	0.0595565	15	Solyc08g078830.1,Solyc08g078840.2,Solyc08g078850.2,Solyc08g078860.2,Solyc08g078870.1,Solyc08g078880.2,Solyc08g078890.1,Solyc08g078900.1,Solyc08g078910.1,Solyc08g078920.1,Solyc08g078930.1,Solyc08g078940.1,Solyc08g078950.2,Solyc08g078960.2,Solyc08g078970.1,
E1	glutaric acid	Organic Acid	8	SL2.50ch08_63556248	63556248	A	G	0.068	0.102545	0.0191317	1.83105e-07	0.0257522	11	Solyc08g080180.1,Solyc08g080190.2,Solyc08g080200.2,Solyc08g080210.2,Solyc08g080220.1,Solyc08g080230.1,Solyc08g080240.2,Solyc08g080250.2,Solyc08g080260.2,Solyc08g080270.2,Solyc08g080280.2,
E1	l-Glutamine	Amino Acid	8	SL2.50ch08_64308188	64308188	T	A	0.239	-0.662986	0.118831	4.10776e-08	0.0504696	11	Solyc08g081190.2,Solyc08g081200.2,Solyc08g081210.2,Solyc08g081220.1,Solyc08g081230.1,Solyc08g081240.2,Solyc08g081250.2,Solyc08g081260.1,Solyc08g081270.2,Solyc08g081280.2,Solyc08g081290.2,
E1	Isoleucine	Amino Acid	8	SL2.50ch08_64590810	64590810	A	G	0.221	-0.30442	0.0504946	5.59046e-09	0.141074	14	Solyc08g081520.1,Solyc08g081530.2,Solyc08g081540.2,Solyc08g081550.2,Solyc08g081560.1,Solyc08g081570.2,Solyc08g081580.2,Solyc08g081590.1,Solyc08g081600.1,Solyc08g081610.2,Solyc08g081620.2,Solyc08g081630.1,Solyc08g081640.2,Solyc08g081650.1,
E2	Asparagine	Amino Acid	8	SL2.50ch08_65322819	65322819	G	A	0.128	-0.51255	0.0914662	3.60711e-08	0.0281113	15	Solyc08g082500.1,Solyc08g082510.1,Solyc08g082520.1,Solyc08g082530.2,Solyc08g082540.2,Solyc08g082550.1,Solyc08g082560.2,Solyc08g082570.2,Solyc08g082580.2,Solyc08g082590.2,Solyc08g082600.1,Solyc08g082610.2,Solyc08g082620.2,Solyc08g082630.2,Solyc08g082640.2,
E1	Citric acid	Organic Acid	8	SL2.50ch08_65840084	65840084	T	C	0.129	15.5651	2.44098	8.01222e-10	0.0416363	12	Solyc08g083290.2,Solyc08g083300.2,Solyc08g083310.2,Solyc08g083320.2,Solyc08g083330.2,Solyc08g083340.1,Solyc08g083350.2,Solyc08g083360.2,Solyc08g083370.2,Solyc08g083380.2,Solyc08g083390.1,Solyc08g083400.2,
E1	Fumaric acid	Organic Acid	8	SL2.50ch08_7439097	7439097	G	T	0.169	2.93544	0.528099	6.69276e-08	0.0486614	1	Solyc08g016380.1,
E1	Mannose	Sugar	9	SL2.50ch09_10405437	10405437	T	C	0.065	0.363606	0.0668404	1.22656e-07	0.0447986	0
E1	Phosphate acid	Organic Acid	9	SL2.50ch09_16963152	16963152	A	T	0.057	5.24622	0.823582	8.44501e-10	0.0667933	4	Solyc09g018760.2,Solyc09g018770.1,Solyc09g018780.2,Solyc09g018790.2,
E2	Galactose oxime	Others	9	SL2.50ch09_1728736	1728736	A	G	0.063	3.44791	0.514037	1.26159e-10	0.0228845	9	Solyc09g008230.2,Solyc09g008240.2,Solyc09g008250.2,Solyc09g008260.2,Solyc09g008270.2,Solyc09g008280.1,Solyc09g008290.2,Solyc09g008300.2,Solyc09g008310.2,
E1	Glycyl-l-glutamic acid	Organic Acid	9	SL2.50ch09_18926518	18926518	A	G	0.081	2.60506	0.471962	8.16338e-08	0.0610556	0
E1	Glycyl-l-glutamic acid	Organic Acid	9	SL2.50ch09_21023946	21023946	G	T	0.1	2.36634	0.425067	6.40809e-08	0.0247685	1	Solyc09g037120.1,
E1	phenylalanine	Amino Acid	9	SL2.50ch09_21024339	21024339	C	T	0.099	0.12447	0.021409	1.7761e-08	0.0501488	1	Solyc09g037120.1,
E1	Galactose	Sugar	9	SL2.50ch09_2570043	2570043	A	C	0.097	1.03543	0.153415	9.63632e-11	0.0982207	7	Solyc09g009180.2,Solyc09g009190.2,Solyc09g009200.1,Solyc09g009210.2,Solyc09g009220.2,Solyc09g009230.1,Solyc09g009240.1,
E2	Total acid	Organic Acid	9	SL2.50ch09_3030283	3030283	T	C	0.431	-0.128168	0.0212616	3.76382e-09	0.0815582	12	Solyc09g009570.1,Solyc09g009580.2,Solyc09g009590.1,Solyc09g009600.1,Solyc09g009610.1,Solyc09g009620.1,Solyc09g009630.2,Solyc09g009640.2,Solyc09g009650.2,Solyc09g009660.2,Solyc09g009670.2,Solyc09g009680.2,
E2	Lactulose	Sugar	9	SL2.50ch09_3306649	3306649	T	A	0.117	0.65583	0.0969057	4.85678e-15	0.175562	10	Solyc09g009780.2,Solyc09g009790.2,Solyc09g009800.2,Solyc09g009810.1,Solyc09g009820.2,Solyc09g009830.2,Solyc09g009840.1,Solyc09g009850.2,Solyc09g009860.1,Solyc09g009870.2,
E2	SSC	Others	9	SL2.50ch09_3306649	3306649	T	A	0.117	0.65583	0.0969057	3.89962e-11	0.156324	10	Solyc09g009780.2,Solyc09g009790.2,Solyc09g009800.2,Solyc09g009810.1,Solyc09g009820.2,Solyc09g009830.2,Solyc09g009840.1,Solyc09g009850.2,Solyc09g009860.1,Solyc09g009870.2,
E1	Benzoic Acid	Organic Acid	9	SL2.50ch09_3365357	3365357	G	A	0.092	-1.07331	0.196764	1.13447e-07	0.0397612	14	Solyc09g009830.2,Solyc09g009840.1,Solyc09g009850.2,Solyc09g009860.1,Solyc09g009870.2,Solyc09g009880.2,Solyc09g009890.2,Solyc09g009900.2,Solyc09g009910.2,Solyc09g009920.1,Solyc09g009930.1,Solyc09g009940.2,Solyc09g009950.2,Solyc09g009960.2,
E2	Total sugar	Sugar	9	SL2.50ch09_3416689	3416689	C	A	0.266	0.440317	0.0754156	1.08852e-08	0.224624	18	Solyc09g009890.2,Solyc09g009900.2,Solyc09g009910.2,Solyc09g009920.1,Solyc09g009930.1,Solyc09g009940.2,Solyc09g009950.2,Solyc09g009960.2,Solyc09g009970.2,Solyc09g009980.1,Solyc09g009990.2,Solyc09g010000.2,Solyc09g010010.1,Solyc09g010020.2,Solyc09g010030.1,Solyc09g010040.1,Solyc09g010050.1,Solyc09g010060.2,
E2	Valine	Amino Acid	9	SL2.50ch09_37156672	37156672	G	A	0.094	0.738758	0.134355	6.32088e-08	0.0306541	0
E1,E2	Glycerol monostearate	Others	9	SL2.50ch09_3734607	3734607	T	C	0.107	0.227902	0.0413079	8.26761e-08	0.0919341	10	Solyc09g010320.2,Solyc09g010330.2,Solyc09g010340.1,Solyc09g010350.2,Solyc09g010360.2,Solyc09g010370.2,Solyc09g010380.2,Solyc09g010390.2,Solyc09g010400.2,Solyc09g010410.2,
E1	Mannobiose	Sugar	9	SL2.50ch09_3876417	3876417	A	G	0.071	0.274889	0.0480831	2.94722e-08	0.0780018	10	Solyc09g010470.2,Solyc09g010480.1,Solyc09g010490.1,Solyc09g010500.2,Solyc09g010510.2,Solyc09g010520.2,Solyc09g010530.2,Solyc09g010540.2,Solyc09g010550.2,Solyc09g010560.1,
E1,E2	Galactose	Sugar	9	SL2.50ch09_39901678	39901678	C	T	0.082	1.14817	0.206665	6.8329e-08	0.0517224	0
E1,E2	Hexopyranose	Others	9	SL2.50ch09_4019116	4019116	C	T	0.051	0.128148	0.0239481	1.90904e-07	0.048055	14	Solyc09g010640.2,Solyc09g010650.1,Solyc09g010660.2,Solyc09g010670.2,Solyc09g010680.2,Solyc09g010690.2,Solyc09g010700.2,Solyc09g010710.2,Solyc09g010720.2,Solyc09g010730.1,Solyc09g010740.2,Solyc09g010750.1,Solyc09g010760.1,Solyc09g010770.2,
E1	Xylose	Sugar	9	SL2.50ch09_40406409	40406409	C	A	0.125	-0.0993983	0.018726	2.3701e-07	0.0267856	0
E1	Sucrose	Sugar	9	SL2.50ch09_4068455	4068455	G	A	0.272	0.687508	0.115672	8.78833e-09	0.080704	13	Solyc09g010700.2,Solyc09g010710.2,Solyc09g010720.2,Solyc09g010730.1,Solyc09g010740.2,Solyc09g010750.1,Solyc09g010760.1,Solyc09g010770.2,Solyc09g010780.2,Solyc09g010790.1,Solyc09g010800.2,Solyc09g010810.2,Solyc09g010820.2,
E2	Pentonic acid	Organic Acid	9	SL2.50ch09_41410298	41410298	T	A	0.074	0.590576	0.110619	1.4617e-07	0.0307433	4	Solyc09g055510.1,Solyc09g055520.1,Solyc09g055530.1,Solyc09g055540.1,
E1	Hexopyranose	Others	9	SL2.50ch09_4290426	4290426	T	C	0.07	0.113204	0.0206621	1.00463e-07	0.0317806	8	Solyc09g010910.1,Solyc09g010920.1,Solyc09g010930.2,Solyc09g010940.2,Solyc09g010950.2,Solyc09g010960.2,Solyc09g010970.2,Solyc09g010980.1,
E2	Pyridine-3-carboxylic acid	Organic Acid	9	SL2.50ch09_4332188	4332188	C	T	0.258	0.0331181	0.00568805	1.73135e-08	0.0470273	9	Solyc09g010950.2,Solyc09g010960.2,Solyc09g010970.2,Solyc09g010980.1,Solyc09g010990.2,Solyc09g011000.2,Solyc09g011010.2,Solyc09g011020.2,Solyc09g011030.2,
E1,E2	Pyrimidinetrione	Organic Acid	9	SL2.50ch09_4825763	4825763	G	C	0.054	0.193883	0.030738	1.19961e-09	0.164404	16	Solyc09g011470.2,Solyc09g011480.2,Solyc09g011490.2,Solyc09g011500.2,Solyc09g011510.2,Solyc09g011520.2,Solyc09g011530.1,Solyc09g011540.2,Solyc09g011550.2,Solyc09g011560.2,Solyc09g011570.2,Solyc09g011580.2,Solyc09g011590.2,Solyc09g011600.2,Solyc09g011610.2,Solyc09g011620.1,
E1	Arabinofuranose	Sugar	9	SL2.50ch09_57554959	57554959	G	A	0.064	0.0927427	0.0174788	2.38753e-07	0.0887683	4	Solyc09g060070.1,Solyc09g060080.2,Solyc09g060090.2,Solyc09g060100.2,
E2	Acetamide	Amino Acid	9	SL2.50ch09_59024355	59024355	G	A	0.08	0.431774	0.0661148	1.70925e-10	0.0575262	3	Solyc09g061390.1,Solyc09g061400.1,Solyc09g061410.1,
E1	Glucose	Sugar	9	SL2.50ch09_61855851	61855851	C	T	0.073	29.6845	5.55459	1.97575e-07	0.0250289	7	Solyc09g064530.2,Solyc09g064540.2,Solyc09g064550.1,Solyc09g064560.1,Solyc09g064570.1,Solyc09g064580.2,Solyc09g064590.2,
E1,E2	L-Glutamic acid	Amino Acid	9	SL2.50ch09_61944981	61944981	G	T	0.456	0.434337	0.06395	3.37962e-11	0.0798841	8	Solyc09g064590.2,Solyc09g064600.2,Solyc09g064610.2,Solyc09g064620.1,Solyc09g064630.2,Solyc09g064640.1,Solyc09g064650.1,Solyc09g064660.2,
E1,E2	Myo-Inositol	Sugar	9	SL2.50ch09_61990174	61990174	C	A	0.061	0.511049	0.0908821	4.79783e-08	0.0747266	8	Solyc09g064620.1,Solyc09g064630.2,Solyc09g064640.1,Solyc09g064650.1,Solyc09g064660.2,Solyc09g064670.1,Solyc09g064680.1,Solyc09g064690.1,
E2	Total acid	Organic Acid	9	SL2.50ch09_62451819	62451819	G	A	0.466	0.133283	0.0241044	5.80169e-08	0.101766	3	Solyc09g064920.2,Solyc09g064930.2,Solyc09g064940.2,
E1	Timonacic	Organic Acid	9	SL2.50ch09_62938302	62938302	G	C	0.096	1.07479	0.168678	8.49117e-10	0.126746	5	Solyc09g065080.1,Solyc09g065090.1,Solyc09g065100.1,Solyc09g065110.2,Solyc09g065120.2,
E1	Ribonic acid	Organic Acid	9	SL2.50ch09_63138762	63138762	T	C	0.159	0.813388	0.142603	3.15618e-08	0.0579562	5	Solyc09g065170.1,Solyc09g065180.2,Solyc09g065190.1,Solyc09g065200.2,Solyc09g065210.2,
E1,E2	Ascorbic acid	Organic Acid	9	SL2.50ch09_64101874	64101874	C	T	0.151	0.515785	0.0743823	3.13513e-11	0.159009	11	Solyc09g065770.1,Solyc09g065780.2,Solyc09g065790.1,Solyc09g065800.2,Solyc09g065810.2,Solyc09g065820.2,Solyc09g065830.2,Solyc09g065840.2,Solyc09g065850.2,Solyc09g065860.2,Solyc09g065870.2,
E1	L-Serine	Amino Acid	9	SL2.50ch09_64537929	64537929	C	T	0.441	-0.345748	0.0590647	1.4382e-08	0.0443055	4	Solyc09g066120.2,Solyc09g066130.2,Solyc09g066140.2,Solyc09g066150.1,
E2	Lactic Acid	Organic Acid	9	SL2.50ch09_65085219	65085219	A	C	0.109	0.63895	0.0813956	1.14028e-13	0.16033	10	Solyc09g072500.1,Solyc09g072510.1,Solyc09g072520.1,Solyc09g072530.1,Solyc09g072540.1,Solyc09g072550.1,Solyc09g072560.2,Solyc09g072570.2,Solyc09g072580.2,Solyc09g072590.2,
E2	Docosatetraenoic acid	Organic Acid	9	SL2.50ch09_6523698	6523698	A	T	0.084	0.467261	0.0888368	2.20291e-07	0.0909188	1	Solyc09g014680.1,
E2	L-Aspartic acid	Amino Acid	9	SL2.50ch09_66626762	66626762	A	G	0.084	1.14981	0.173046	1.81866e-10	0.0317739	9	Solyc09g074780.2,Solyc09g074790.1,Solyc09g074800.2,Solyc09g074810.2,Solyc09g074820.2,Solyc09g074830.2,Solyc09g074840.2,Solyc09g074850.2,Solyc09g074860.2,
E1	Succinate dibasic hexahydrate	Organic Acid	9	SL2.50ch09_6676104	6676104	T	C	0.091	0.0674102	0.0123406	1.09126e-07	0.10586	2	Solyc09g014690.1,Solyc09g014700.1,
E1	Fructose	Sugar	9	SL2.50ch09_67961164	67961164	T	G	0.321	-0.221921	0.0419353	2.15892e-07	0.157013	13	Solyc09g082080.1,Solyc09g082090.1,Solyc09g082100.2,Solyc09g082110.2,Solyc09g082120.2,Solyc09g082130.2,Solyc09g082140.2,Solyc09g082150.1,Solyc09g082160.2,Solyc09g082170.2,Solyc09g082180.2,Solyc09g082190.1,Solyc09g082200.2,
E2	Galactose oxime	Others	9	SL2.50ch09_68106553	68106553	A	G	0.137	2.41837	0.352351	5.04902e-11	0.032004	13	Solyc09g082280.2,Solyc09g082290.2,Solyc09g082300.2,Solyc09g082310.1,Solyc09g082320.2,Solyc09g082330.1,Solyc09g082340.2,Solyc09g082350.1,Solyc09g082360.2,Solyc09g082370.2,Solyc09g082380.2,Solyc09g082390.1,Solyc09g082400.1,
E1	Glycyl-l-glutamic acid	Organic Acid	9	SL2.50ch09_69530061	69530061	C	T	0.055	2.74833	0.503742	1.12842e-07	0.0373524	17	Solyc09g089840.1,Solyc09g089850.2,Solyc09g089860.2,Solyc09g089870.2,Solyc09g089880.2,Solyc09g089890.1,Solyc09g089900.1,Solyc09g089910.1,Solyc09g089920.1,Solyc09g089930.1,Solyc09g089940.1,Solyc09g089950.1,Solyc09g089960.1,Solyc09g089970.1,Solyc09g089980.1,Solyc09g089990.2,Solyc09g090000.1,
E1	Fumaric acid	Organic Acid	9	SL2.50ch09_69651004	69651004	A	T	0.132	2.74117	0.493109	6.67754e-08	0.051215	11	Solyc09g090060.2,Solyc09g090070.1,Solyc09g090080.1,Solyc09g090090.1,Solyc09g090100.2,Solyc09g090110.2,Solyc09g090120.2,Solyc09g090130.2,Solyc09g090140.2,Solyc09g090150.2,Solyc09g090160.2,
E1,E2	D-Glucopyranoside	Sugar	9	SL2.50ch09_70436282	70436282	A	G	0.061	0.0504702	0.00936648	1.59343e-07	0.103274	10	Solyc09g091040.2,Solyc09g091050.2,Solyc09g091060.2,Solyc09g091070.1,Solyc09g091080.2,Solyc09g091090.1,Solyc09g091100.2,Solyc09g091110.2,Solyc09g091120.2,Solyc09g091130.2,
E1	Quininic acid	Organic Acid	9	SL2.50ch09_8189876	8189876	G	T	0.237	0.125513	0.0219779	3.04235e-08	0.0737664	7	Solyc09g015160.2,Solyc09g015170.2,Solyc09g015180.2,Solyc09g015190.1,Solyc09g015200.1,Solyc09g015210.1,Solyc09g015220.1,
E1	Mannose	Sugar	9	SL2.50ch09_8503107	8503107	C	G	0.085	0.325207	0.0602034	1.48549e-07	0.0849803	8	Solyc09g015270.1,Solyc09g015280.1,Solyc09g015290.1,Solyc09g015300.1,Solyc09g015310.1,Solyc09g015320.1,Solyc09g015330.1,Solyc09g015340.1,
E1	Glycyl-l-glutamic acid	Organic Acid	9	SL2.50ch09_8663978	8663978	C	G	0.238	-0.39766	0.0677485	1.32127e-08	0.0485054	1	Solyc09g015380.1,
E1	Ribonic acid	Organic Acid	9	SL2.50ch09_8939324	8939324	C	G	0.07	1.16371	0.207257	5.01012e-08	0.0422377	2	Solyc09g015470.2,Solyc09g015480.1,
E2	Pyridine-3-carboxylic acid	Organic Acid	9	SL2.50ch09_931586	931586	A	G	0.08	0.0435835	0.00760069	2.7532e-08	0.0262529	11	Solyc09g007290.2,Solyc09g007300.1,Solyc09g007310.2,Solyc09g007320.2,Solyc09g007330.2,Solyc09g007340.2,Solyc09g007350.2,Solyc09g007360.2,Solyc09g007370.2,Solyc09g007380.2,Solyc09g007390.2,
E1	Xylose	Sugar	10	SL2.50ch10_1294357	1294357	G	A	0.085	0.113464	0.019674	2.2728e-08	0.0742006	10	Solyc10g006810.2,Solyc10g006820.2,Solyc10g006830.2,Solyc10g006840.2,Solyc10g006850.2,Solyc10g006860.2,Solyc10g006870.1,Solyc10g006880.2,Solyc10g006890.2,Solyc10g006900.2,
E1,E2	Lactic Acid	Organic Acid	10	SL2.50ch10_2062282	2062282	C	A	0.145	0.471912	0.077643	4.39308e-09	0.0302242	16	Solyc10g007780.1,Solyc10g007790.2,Solyc10g007800.2,Solyc10g007810.2,Solyc10g007820.2,Solyc10g007830.1,Solyc10g007840.2,Solyc10g007850.2,Solyc10g007860.2,Solyc10g007870.2,Solyc10g007880.2,Solyc10g007890.2,Solyc10g007900.2,Solyc10g007930.2,Solyc10g007940.1,Solyc10g007950.2,
E1	Quininic acid	Organic Acid	10	SL2.50ch10_23161516	23161516	A	C	0.086	0.271327	0.0503928	1.61751e-07	0.0610424	2	Solyc10g061900.1,Solyc10g061910.1,
E1,E2	Galactose	Sugar	10	SL2.50ch10_2595097	2595097	C	T	0.169	0.840399	0.145429	2.14655e-08	0.0775393	9	Solyc10g008440.2,Solyc10g008450.1,Solyc10g008460.2,Solyc10g008470.2,Solyc10g008480.2,Solyc10g008490.2,Solyc10g008500.2,Solyc10g008510.1,Solyc10g008520.2,
E2	Galactose oxime	Others	10	SL2.50ch10_33627771	33627771	C	T	0.158	5.326	0.733227	4.52876e-12	0.0285028	0
E2	Lactic Acid	Organic Acid	10	SL2.50ch10_48662364	48662364	A	G	0.2	0.385861	0.0665026	1.92632e-08	0.0331419	1	Solyc10g050290.1,
E1	Sucrose	Sugar	10	SL2.50ch10_52963206	52963206	A	C	0.054	18.4103	2.91283	1.09975e-09	0.0685825	9	Solyc10g052530.1,Solyc10g052540.1,Solyc10g052550.1,Solyc10g052560.1,Solyc10g052570.1,Solyc10g052580.1,Solyc10g052590.1,Solyc10g052600.1,Solyc10g052610.1,
E1	L-Glutamic acid	Amino Acid	10	SL2.50ch10_59008502	59008502	C	T	0.053	12.9044	2.42779	2.28647e-07	0.0319853	5	Solyc10g076170.1,Solyc10g076180.1,Solyc10g076190.1,Solyc10g076200.1,Solyc10g076210.1,
E1,E2	Galactose	Sugar	10	SL2.50ch10_59964341	59964341	A	T	0.072	1.07522	0.180015	7.62635e-09	0.0473928	17	Solyc10g076980.1,Solyc10g076990.1,Solyc10g077000.1,Solyc10g077010.1,Solyc10g077020.1,Solyc10g077030.1,Solyc10g077040.1,Solyc10g077050.1,Solyc10g077060.1,Solyc10g077070.1,Solyc10g077080.1,Solyc10g077090.1,Solyc10g077100.1,Solyc10g077110.1,Solyc10g077120.1,Solyc10g077130.1,Solyc10g077140.1,
E1,E2	L-Glutamic acid	Amino Acid	10	SL2.50ch10_60319150	60319150	A	T	0.386	0.352941	0.0604006	9.60814e-09	0.0613972	15	Solyc10g078450.1,Solyc10g078460.1,Solyc10g078470.1,Solyc10g078480.1,Solyc10g078490.1,Solyc10g078500.1,Solyc10g078510.1,Solyc10g078520.1,Solyc10g078530.1,Solyc10g078540.1,Solyc10g078550.1,Solyc10g078560.1,Solyc10g078570.1,Solyc10g078580.1,Solyc10g078590.1,
E1	Isoleucine	Amino Acid	10	SL2.50ch10_60746679	60746679	T	A	0.342	-0.267206	0.0489072	1.08537e-07	0.0535451	15	Solyc10g079070.1,Solyc10g079080.1,Solyc10g079090.1,Solyc10g079100.1,Solyc10g079110.1,Solyc10g079120.1,Solyc10g079130.1,Solyc10g079140.1,Solyc10g079150.1,Solyc10g079160.1,Solyc10g079170.1,Solyc10g079180.2,Solyc10g079190.1,Solyc10g079200.1,Solyc10g079210.1,
E1	1,3-Propanediol	Others	10	SL2.50ch10_62017724	62017724	G	A	0.473	0.125139	0.0235702	2.35637e-07	0.0260681	11	Solyc10g080770.1,Solyc10g080780.1,Solyc10g080790.1,Solyc10g080800.1,Solyc10g080810.1,Solyc10g080840.1,Solyc10g080850.1,Solyc10g080870.2,Solyc10g080880.1,Solyc10g080890.1,Solyc10g087040.1,
E2	L-5-Oxoproline	Others	10	SL2.50ch10_62145760	62145760	A	C	0.11	-0.571714	0.107474	2.26989e-07	0.141881	10	Solyc10g080920.1,Solyc10g080930.1,Solyc10g080940.1,Solyc10g080950.1,Solyc10g080960.1,Solyc10g080970.1,Solyc10g080980.1,Solyc10g080990.1,Solyc10g081000.1,Solyc10g081010.1,
E1	Timonacic	Organic Acid	10	SL2.50ch10_63714720	63714720	G	A	0.118	0.795038	0.130084	3.60328e-09	0.0374188	14	Solyc10g083970.1,Solyc10g083980.1,Solyc10g083990.1,Solyc10g084000.1,Solyc10g084010.1,Solyc10g084020.1,Solyc10g084030.1,Solyc10g084040.1,Solyc10g084050.1,Solyc10g084060.1,Solyc10g084070.1,Solyc10g084080.1,Solyc10g084090.1,Solyc10g084100.1,
E1	Tricarbomethoxyethylene	Others	10	SL2.50ch10_64514508	64514508	G	C	0.099	0.65501	0.121975	1.74655e-07	0.0854462	16	Solyc10g085200.1,Solyc10g085210.1,Solyc10g085220.1,Solyc10g085230.1,Solyc10g085240.1,Solyc10g085250.1,Solyc10g085260.1,Solyc10g085270.1,Solyc10g085280.1,Solyc10g085290.1,Solyc10g085300.1,Solyc10g085310.1,Solyc10g085320.1,Solyc10g085330.1,Solyc10g085340.1,Solyc10g085350.1,
E1,E2	Fructose	Sugar	10	SL2.50ch10_64812249	64812249	G	A	0.218	-0.260133	0.0505393	5.39571e-08	0.0505815	13	Solyc10g085650.1,Solyc10g085660.1,Solyc10g085670.1,Solyc10g085680.1,Solyc10g085690.1,Solyc10g085700.1,Solyc10g085710.1,Solyc10g085720.1,Solyc10g085730.1,Solyc10g085740.1,Solyc10g085750.1,Solyc10g085760.1,Solyc10g085770.1,
E2	Galactose oxime	Others	11	SL2.50ch11_1164415	1164415	C	T	0.106	3.7916	0.449271	2.38311e-15	0.153123	18	Solyc11g006410.1,Solyc11g006420.1,Solyc11g006430.1,Solyc11g006440.1,Solyc11g006450.1,Solyc11g006460.1,Solyc11g006470.1,Solyc11g006480.1,Solyc11g006490.1,Solyc11g006500.1,Solyc11g006510.1,Solyc11g006520.1,Solyc11g006530.1,Solyc11g006540.1,Solyc11g006550.1,Solyc11g006560.1,Solyc11g006570.1,Solyc11g006580.1,
E1	Isoleucine	Amino Acid	11	SL2.50ch11_1207437	1207437	T	A	0.408	-0.253985	0.0473903	1.83085e-07	0.0943722	15	Solyc11g006480.1,Solyc11g006490.1,Solyc11g006500.1,Solyc11g006510.1,Solyc11g006520.1,Solyc11g006530.1,Solyc11g006540.1,Solyc11g006550.1,Solyc11g006560.1,Solyc11g006570.1,Solyc11g006580.1,Solyc11g006590.1,Solyc11g006620.1,Solyc11g006630.1,Solyc11g006640.1,
E1,E2	L-Serine	Amino Acid	11	SL2.50ch11_1207437	1207437	T	A	0.409	-0.360291	0.0610692	1.12537e-08	0.0533047	15	Solyc11g006480.1,Solyc11g006490.1,Solyc11g006500.1,Solyc11g006510.1,Solyc11g006520.1,Solyc11g006530.1,Solyc11g006540.1,Solyc11g006550.1,Solyc11g006560.1,Solyc11g006570.1,Solyc11g006580.1,Solyc11g006590.1,Solyc11g006620.1,Solyc11g006630.1,Solyc11g006640.1,
E1,E2	Acetamide	Amino Acid	11	SL2.50ch11_1393593	1393593	G	A	0.076	-1.4669	0.242333	5.02551e-09	0.0871301	20	Solyc11g006740.1,Solyc11g006750.1,Solyc11g006760.1,Solyc11g006770.1,Solyc11g006780.1,Solyc11g006790.1,Solyc11g006800.1,Solyc11g006810.1,Solyc11g006820.1,Solyc11g006830.1,Solyc11g006840.1,Solyc11g006850.1,Solyc11g006860.1,Solyc11g006870.1,Solyc11g006880.1,Solyc11g006890.1,Solyc11g006900.1,Solyc11g006910.1,Solyc11g006920.1,Solyc11g006930.1,
E2	Pyridine-3-carboxylic acid	Organic Acid	11	SL2.50ch11_18397	18397	A	G	0.11	0.0372202	0.00665204	5.65257e-08	0.0242675	9	Solyc11g005000.1,Solyc11g005010.1,Solyc11g005020.1,Solyc11g005030.1,Solyc11g005040.1,Solyc11g005050.1,Solyc11g005060.1,Solyc11g005070.1,Solyc11g005080.1,
E2	Tricarbomethoxyethylene	Others	11	SL2.50ch11_20051589	20051589	A	C	0.075	0.0837608	0.0143353	1.55287e-08	0.0360951	3	Solyc11g028060.1,Solyc11g028070.1,Solyc11g028080.1,
E2	Glycine	Amino Acid	11	SL2.50ch11_23373595	23373595	C	T	0.198	-0.286779	0.0516912	7.20423e-08	0.0603553	5	Solyc11g030790.1,Solyc11g030800.1,Solyc11g030810.1,Solyc11g030820.1,Solyc11g030830.1,
E1,E2	Lactic Acid	Organic Acid	11	SL2.50ch11_2766461	2766461	C	G	0.156	0.343194	0.0624107	9.24177e-08	0.0589615	8	Solyc11g008550.1,Solyc11g008560.1,Solyc11g008570.1,Solyc11g008580.1,Solyc11g008590.1,Solyc11g008600.1,Solyc11g008610.1,Solyc11g008620.1,
E2	Pyridine-3-carboxylic acid	Organic Acid	11	SL2.50ch11_2798044	2798044	A	G	0.072	0.0447422	0.0076278	1.37661e-08	0.021534	11	Solyc11g008560.1,Solyc11g008570.1,Solyc11g008580.1,Solyc11g008590.1,Solyc11g008600.1,Solyc11g008610.1,Solyc11g008620.1,Solyc11g008630.1,Solyc11g008640.1,Solyc11g008650.1,Solyc11g008660.1,
E1,E2	Citric acid	Organic Acid	11	SL2.50ch11_2829979	2829979	G	A	0.143	13.8171	2.34223	1.11125e-08	0.0430911	11	Solyc11g008600.1,Solyc11g008610.1,Solyc11g008620.1,Solyc11g008630.1,Solyc11g008640.1,Solyc11g008650.1,Solyc11g008660.1,Solyc11g008670.1,Solyc11g008680.1,Solyc11g008690.1,Solyc11g008700.1,
E2	L-Hydroxylysine	Amino Acid	11	SL2.50ch11_3028439	3028439	A	G	0.247	-0.344722	0.0640042	1.63219e-07	0.0293178	10	Solyc11g008810.1,Solyc11g008820.1,Solyc11g008830.1,Solyc11g008840.1,Solyc11g008850.1,Solyc11g008860.1,Solyc11g008870.1,Solyc11g008880.1,Solyc11g008890.1,Solyc11g008900.1,
E2	L-Threonic acid	Organic Acid	11	SL2.50ch11_3029980	3029980	G	A	0.134	-0.492403	0.0865046	3.43829e-08	0.0265432	10	Solyc11g008810.1,Solyc11g008820.1,Solyc11g008830.1,Solyc11g008840.1,Solyc11g008850.1,Solyc11g008860.1,Solyc11g008870.1,Solyc11g008880.1,Solyc11g008890.1,Solyc11g008900.1,
E1,E2	Sucrose	Sugar	11	SL2.50ch11_3030404	3030404	G	A	0.139	6.14562	0.870757	1.58366e-11	0.0517078	10	Solyc11g008810.1,Solyc11g008820.1,Solyc11g008830.1,Solyc11g008840.1,Solyc11g008850.1,Solyc11g008860.1,Solyc11g008870.1,Solyc11g008880.1,Solyc11g008890.1,Solyc11g008900.1,
E1,E2	Sucrose	Sugar	11	SL2.50ch11_3066586	3066586	T	C	0.198	0.714975	0.136069	1.20796e-09	0.0838825	14	Solyc11g008830.1,Solyc11g008840.1,Solyc11g008850.1,Solyc11g008860.1,Solyc11g008870.1,Solyc11g008880.1,Solyc11g008890.1,Solyc11g008900.1,Solyc11g008910.1,Solyc11g008920.1,Solyc11g008930.1,Solyc11g008940.1,Solyc11g008950.1,Solyc11g008960.1,
E1	l-Glutamine	Amino Acid	11	SL2.50ch11_3372068	3372068	T	C	0.167	-0.752111	0.135746	5.05605e-08	0.0804697	9	Solyc11g010260.1,Solyc11g010270.1,Solyc11g010280.1,Solyc11g010290.1,Solyc11g010300.1,Solyc11g010310.1,Solyc11g010320.1,Solyc11g010330.1,Solyc11g010340.1,
E1	Phosphate acid	Organic Acid	11	SL2.50ch11_3706560	3706560	G	A	0.266	3.09065	0.483918	7.68353e-10	0.0676036	10	Solyc11g010600.1,Solyc11g010610.1,Solyc11g010620.1,Solyc11g010630.2,Solyc11g010650.2,Solyc11g010660.1,Solyc11g010670.1,Solyc11g010680.2,Solyc11g010690.1,Solyc11g010700.1,
E1	Glycine	Amino Acid	11	SL2.50ch11_48916043	48916043	C	T	0.092	-0.740118	0.137958	1.78255e-07	0.0485266	6	Solyc11g062040.1,Solyc11g062050.1,Solyc11g062060.1,Solyc11g062070.1,Solyc11g062080.1,Solyc11g062090.1,
E1	L-Serine	Amino Acid	11	SL2.50ch11_51401862	51401862	G	A	0.446	-0.308046	0.0561434	9.6773e-08	0.0294994	11	Solyc11g065760.1,Solyc11g065770.1,Solyc11g065780.1,Solyc11g065790.1,Solyc11g065800.1,Solyc11g065810.1,Solyc11g065820.1,Solyc11g065830.1,Solyc11g065840.1,Solyc11g065860.1,Solyc11g065870.1,
E2	Hexopyranose	Others	11	SL2.50ch11_51440544	51440544	A	G	0.298	0.612696	0.0973939	1.35795e-09	0.153747	7	Solyc11g065830.1,Solyc11g065840.1,Solyc11g065860.1,Solyc11g065870.1,Solyc11g065880.1,Solyc11g065890.1,Solyc11g065900.1,
E2	Ribonic acid	Organic Acid	11	SL2.50ch11_51440544	51440544	A	G	0.298	0.039189	0.00649386	5.5555e-09	0.0787947	7	Solyc11g065830.1,Solyc11g065840.1,Solyc11g065860.1,Solyc11g065870.1,Solyc11g065880.1,Solyc11g065890.1,Solyc11g065900.1,
E1	Galactose	Sugar	11	SL2.50ch11_51848285	51848285	C	G	0.075	1.02034	0.17268	1.0761e-08	0.0296927	8	Solyc11g066120.1,Solyc11g066130.1,Solyc11g066140.1,Solyc11g066150.1,Solyc11g066160.1,Solyc11g066170.1,Solyc11g066180.1,Solyc11g066190.1,
E1,E2	Palmitic Acid	Organic Acid	11	SL2.50ch11_51905974	51905974	T	C	0.072	0.388145	0.0701784	7.70998e-08	0.0507077	8	Solyc11g066160.1,Solyc11g066170.1,Solyc11g066180.1,Solyc11g066190.1,Solyc11g066200.1,Solyc11g066210.1,Solyc11g066220.1,Solyc11g066230.1,
E1	Stearic acid	Organic Acid	11	SL2.50ch11_51905974	51905974	T	C	0.072	0.297004	0.0519031	2.86638e-08	0.0760463	8	Solyc11g066160.1,Solyc11g066170.1,Solyc11g066180.1,Solyc11g066190.1,Solyc11g066200.1,Solyc11g066210.1,Solyc11g066220.1,Solyc11g066230.1,
E1	Glycerol monostearate	Others	11	SL2.50ch11_53191902	53191902	A	G	0.274	0.134722	0.0252427	2.04678e-07	0.0803026	15	Solyc11g068410.1,Solyc11g068420.1,Solyc11g068430.1,Solyc11g068440.1,Solyc11g068450.1,Solyc11g068460.1,Solyc11g068470.1,Solyc11g068480.1,Solyc11g068490.1,Solyc11g068500.1,Solyc11g068510.1,Solyc11g068520.1,Solyc11g068530.1,Solyc11g068540.1,Solyc11g068550.1,
E2	Galactose oxime	Others	11	SL2.50ch11_53409793	53409793	C	G	0.06	3.30888	0.499438	2.03394e-10	0.0241696	16	Solyc11g068730.1,Solyc11g068740.1,Solyc11g068750.1,Solyc11g068760.1,Solyc11g068770.1,Solyc11g068780.1,Solyc11g068790.1,Solyc11g068800.1,Solyc11g068810.1,Solyc11g068820.1,Solyc11g068830.1,Solyc11g068840.1,Solyc11g068850.1,Solyc11g068860.1,Solyc11g068870.1,Solyc11g068880.1,
E1	Arabinofuranose	Sugar	11	SL2.50ch11_5356775	5356775	C	T	0.111	0.0755776	0.0130442	1.96661e-08	0.0454048	15	Solyc11g012480.1,Solyc11g012490.1,Solyc11g012500.1,Solyc11g012510.1,Solyc11g012520.1,Solyc11g012530.1,Solyc11g012540.1,Solyc11g012550.1,Solyc11g012560.1,Solyc11g012570.1,Solyc11g012580.1,Solyc11g012590.1,Solyc11g012600.1,Solyc11g012610.1,Solyc11g012620.1,
E1	Myo-Inositol	Sugar	11	SL2.50ch11_5460536	5460536	T	A	0.11	0.384174	0.0697124	8.53744e-08	0.0360843	12	Solyc11g012630.1,Solyc11g012640.1,Solyc11g012650.1,Solyc11g012660.1,Solyc11g012670.1,Solyc11g012680.1,Solyc11g012690.1,Solyc11g012700.1,Solyc11g012710.1,Solyc11g012720.1,Solyc11g012730.1,Solyc11g012740.1,
E1,E2	L-Threonic acid	Organic Acid	11	SL2.50ch11_54777704	54777704	C	T	0.479	-0.386767	0.0602356	6.57827e-10	0.158944	10	Solyc11g071210.1,Solyc11g071220.1,Solyc11g071230.1,Solyc11g071240.1,Solyc11g071250.1,Solyc11g071260.1,Solyc11g071270.1,Solyc11g071280.1,Solyc11g071290.1,Solyc11g071300.1,
E1	D-Glucopyranoside	Sugar	11	SL2.50ch11_54868530	54868530	G	A	0.138	0.105688	0.0198489	2.19515e-07	0.101243	17	Solyc11g071290.1,Solyc11g071300.1,Solyc11g071310.1,Solyc11g071320.1,Solyc11g071330.1,Solyc11g071340.1,Solyc11g071350.1,Solyc11g071360.1,Solyc11g071370.1,Solyc11g071380.1,Solyc11g071390.1,Solyc11g071400.1,Solyc11g071410.1,Solyc11g071420.1,Solyc11g071430.1,Solyc11g071440.1,Solyc11g071450.1,
E1,E2	Phosphate acid	Organic Acid	11	SL2.50ch11_55025381	55025381	C	T	0.09	4.10016	0.726284	4.2774e-08	0.0329468	13	Solyc11g071550.1,Solyc11g071560.1,Solyc11g071570.1,Solyc11g071580.1,Solyc11g071590.1,Solyc11g071600.1,Solyc11g071610.1,Solyc11g071620.1,Solyc11g071630.1,Solyc11g071640.1,Solyc11g071650.1,Solyc11g071660.1,Solyc11g071670.1,
E1	l-Glutamine	Amino Acid	11	SL2.50ch11_55251235	55251235	A	G	0.441	-0.612076	0.106227	1.51457e-08	0.0746263	30	Solyc11g071780.1,Solyc11g071790.1,Solyc11g071800.1,Solyc11g071810.1,Solyc11g071820.1,Solyc11g071830.1,Solyc11g071840.1,Solyc11g071850.1,Solyc11g071860.1,Solyc11g071870.1,Solyc11g071880.1,Solyc11g071890.1,Solyc11g071900.1,Solyc11g071910.1,Solyc11g071920.1,Solyc11g071930.1,Solyc11g071940.1,Solyc11g071950.1,Solyc11g071960.1,Solyc11g071970.1,Solyc11g071980.1,Solyc11g071990.1,Solyc11g072000.1,Solyc11g…
E1	L-Serine	Amino Acid	11	SL2.50ch11_55261597	55261597	C	T	0.396	-0.357197	0.0573382	1.86271e-09	0.0359968	16	Solyc11g071870.1,Solyc11g071880.1,Solyc11g071890.1,Solyc11g071900.1,Solyc11g071910.1,Solyc11g071920.1,Solyc11g071930.1,Solyc11g071940.1,Solyc11g071950.1,Solyc11g071960.1,Solyc11g071970.1,Solyc11g071980.1,Solyc11g071990.1,Solyc11g072000.1,Solyc11g072010.1,Solyc11g072020.1,
E2	L-Glutamic acid	Amino Acid	11	SL2.50ch11_55262112	55262112	C	T	0.276	0.450033	0.0579075	4.97706e-14	0.0929465	15	Solyc11g071880.1,Solyc11g071890.1,Solyc11g071900.1,Solyc11g071910.1,Solyc11g071920.1,Solyc11g071930.1,Solyc11g071940.1,Solyc11g071950.1,Solyc11g071960.1,Solyc11g071970.1,Solyc11g071980.1,Solyc11g071990.1,Solyc11g072000.1,Solyc11g072010.1,Solyc11g072020.1,
E1,E2	Ribonic acid	Organic Acid	11	SL2.50ch11_55262112	55262112	C	T	0.216	0.0415213	0.0072034	2.35313e-08	0.103133	15	Solyc11g071880.1,Solyc11g071890.1,Solyc11g071900.1,Solyc11g071910.1,Solyc11g071920.1,Solyc11g071930.1,Solyc11g071940.1,Solyc11g071950.1,Solyc11g071960.1,Solyc11g071970.1,Solyc11g071980.1,Solyc11g071990.1,Solyc11g072000.1,Solyc11g072010.1,Solyc11g072020.1,
E2	β-Alanine	Amino Acid	11	SL2.50ch11_55262331	55262331	C	T	0.408	-0.347268	0.0647136	1.80069e-07	0.0725506	15	Solyc11g071880.1,Solyc11g071890.1,Solyc11g071900.1,Solyc11g071910.1,Solyc11g071920.1,Solyc11g071930.1,Solyc11g071940.1,Solyc11g071950.1,Solyc11g071960.1,Solyc11g071970.1,Solyc11g071980.1,Solyc11g071990.1,Solyc11g072000.1,Solyc11g072010.1,Solyc11g072020.1,
E1	Pyrimidinetrione	Organic Acid	11	SL2.50ch11_55505941	55505941	T	G	0.065	0.153365	0.0278174	8.43229e-08	0.0464879	11	Solyc11g072250.1,Solyc11g072260.1,Solyc11g072270.1,Solyc11g072280.1,Solyc11g072290.1,Solyc11g072300.1,Solyc11g072310.1,Solyc11g072320.1,Solyc11g072330.1,Solyc11g072340.1,Solyc11g072350.1,
E2	Hexopyranose	Others	11	SL2.50ch11_55563450	55563450	C	T	0.411	0.630838	0.109164	2.17864e-08	0.0482159	12	Solyc11g072320.1,Solyc11g072330.1,Solyc11g072340.1,Solyc11g072350.1,Solyc11g072360.1,Solyc11g072370.1,Solyc11g072380.1,Solyc11g072390.1,Solyc11g072400.1,Solyc11g072410.1,Solyc11g072420.1,Solyc11g072430.1,
E1	Phosphate acid	Organic Acid	11	SL2.50ch11_5562972	5562972	T	C	0.106	3.76272	0.628546	7.03414e-09	0.090014	8	Solyc11g012750.1,Solyc11g012760.1,Solyc11g012770.1,Solyc11g012780.1,Solyc11g012790.1,Solyc11g012800.1,Solyc11g012810.1,Solyc11g012820.1,
E1	Isoleucine	Amino Acid	11	SL2.50ch11_55696769	55696769	G	T	0.414	-0.260901	0.0459644	3.64609e-08	0.0272412	11	Solyc11g072470.1,Solyc11g072480.1,Solyc11g072490.1,Solyc11g072500.1,Solyc11g072510.1,Solyc11g072520.1,Solyc11g072530.1,Solyc11g072540.1,Solyc11g072550.1,Solyc11g072560.1,Solyc11g072570.1,
E2	Quininic acid	Organic Acid	11	SL2.50ch11_75142	75142	G	A	0.129	0.111598	0.0176618	1.16302e-09	0.082996	12	Solyc11g005020.1,Solyc11g005030.1,Solyc11g005040.1,Solyc11g005050.1,Solyc11g005060.1,Solyc11g005070.1,Solyc11g005080.1,Solyc11g005090.1,Solyc11g005100.1,Solyc11g005110.1,Solyc11g005120.1,Solyc11g005130.1,
E2	L-Threonic acid	Organic Acid	11	SL2.50ch11_765072	765072	G	A	0.153	-0.481027	0.0841191	3.00021e-08	0.0479046	10	Solyc11g005910.1,Solyc11g005920.1,Solyc11g005930.1,Solyc11g005940.1,Solyc11g005950.1,Solyc11g005960.1,Solyc11g005970.1,Solyc11g005980.1,Solyc11g005990.1,Solyc11g006000.1,
E1	phenylalanine	Amino Acid	11	SL2.50ch11_7811164	7811164	A	T	0.16	0.0812809	0.0139936	1.8287e-08	0.0233825	6	Solyc11g017020.1,Solyc11g017030.1,Solyc11g017040.1,Solyc11g017050.1,Solyc11g017060.1,Solyc11g017070.1,
E1,E2	4-hydroxyproline	Amino Acid	11	SL2.50ch11_8731592	8731592	T	C	0.051	0.171331	0.0259047	2.05705e-10	0.353572	7	Solyc11g018560.1,Solyc11g018570.1,Solyc11g018580.1,Solyc11g018590.1,Solyc11g018600.1,Solyc11g018610.1,Solyc11g018620.1,
E2	Pyridine-3-carboxylic acid	Organic Acid	12	SL2.50ch12_2188804	2188804	A	C	0.056	0.0516418	0.00853865	5.17048e-09	0.0418385	13	Solyc12g008800.1,Solyc12g008810.1,Solyc12g008820.1,Solyc12g008830.1,Solyc12g008840.1,Solyc12g008850.1,Solyc12g008860.1,Solyc12g008870.1,Solyc12g008880.1,Solyc12g008890.1,Solyc12g008900.1,Solyc12g008910.1,Solyc12g008920.1,
E1	Acetamide	Amino Acid	12	SL2.50ch12_36709636	36709636	T	C	0.073	-1.51976	0.270625	5.08852e-08	0.16125	9	Solyc12g049490.1,Solyc12g049500.1,Solyc12g049510.1,Solyc12g049520.1,Solyc12g049530.1,Solyc12g049540.1,Solyc12g049550.1,Solyc12g049560.1,Solyc12g049570.1,
E2	Galactose oxime	Others	12	SL2.50ch12_36735174	36735174	T	A	0.177	1.83259	0.299467	3.50135e-09	0.0226457	7	Solyc12g049480.1,Solyc12g049490.1,Solyc12g049500.1,Solyc12g049510.1,Solyc12g049520.1,Solyc12g049530.1,Solyc12g049540.1,
E1,E2	Stearic acid	Organic Acid	12	SL2.50ch12_37072104	37072104	A	G	0.053	0.31431	0.0605796	4.25324e-08	0.150356	8	Solyc12g049270.1,Solyc12g049280.1,Solyc12g049290.1,Solyc12g049300.1,Solyc12g049310.1,Solyc12g049320.1,Solyc12g049330.1,Solyc12g049340.1,
E1	Glycerol monostearate	Others	12	SL2.50ch12_37072170	37072170	C	T	0.057	0.219918	0.0406082	1.38203e-07	0.161025	8	Solyc12g049270.1,Solyc12g049280.1,Solyc12g049290.1,Solyc12g049300.1,Solyc12g049310.1,Solyc12g049320.1,Solyc12g049330.1,Solyc12g049340.1,
E1	Acetamide	Amino Acid	12	SL2.50ch12_37471078	37471078	A	T	0.073	-1.5424	0.28139	1.01034e-07	0.0300551	2	Solyc12g045020.1,Solyc12g045030.1,
E1,E2	Sucrose	Sugar	12	SL2.50ch12_37560883	37560883	C	T	0.094	7.45763	1.27854	1.58193e-08	0.0299619	7	Solyc12g044910.1,Solyc12g044920.1,Solyc12g044930.1,Solyc12g044940.1,Solyc12g044950.1,Solyc12g044970.1,Solyc12g044980.1,
E1	Galactose	Sugar	12	SL2.50ch12_4542316	4542316	T	A	0.055	1.33336	0.239544	6.47398e-08	0.0240561	15	Solyc12g013650.1,Solyc12g013660.1,Solyc12g013670.1,Solyc12g013680.1,Solyc12g013690.1,Solyc12g013700.1,Solyc12g013710.1,Solyc12g013720.1,Solyc12g013730.1,Solyc12g013740.1,Solyc12g013750.1,Solyc12g013760.1,Solyc12g013770.1,Solyc12g013780.1,Solyc12g013790.1,
E1	Fructose	Sugar	12	SL2.50ch12_6174516	6174516	G	A	0.163	0.269344	0.052324	1.1836e-07	0.041444	4	Solyc12g016110.1,Solyc12g016120.1,Solyc12g016130.1,Solyc12g016140.1,
E1,E2	Stearic acid	Organic Acid	12	SL2.50ch12_61790805	61790805	T	A	0.051	0.332892	0.0607126	9.83093e-08	0.173312	8	Solyc12g055760.1,Solyc12g055770.1,Solyc12g055780.1,Solyc12g055790.1,Solyc12g055800.1,Solyc12g055810.1,Solyc12g055820.1,Solyc12g055830.1,
E2	Octadecadiynoic acid	Organic Acid	12	SL2.50ch12_62951727	62951727	A	G	0.068	0.570935	0.10283	4.7336e-08	0.0990461	11	Solyc12g056830.1,Solyc12g056840.1,Solyc12g056850.1,Solyc12g056860.1,Solyc12g056870.1,Solyc12g056880.1,Solyc12g056890.1,Solyc12g056900.1,Solyc12g056910.1,Solyc12g056920.1,Solyc12g056930.1,
E2	Glycolic acid	Organic Acid	12	SL2.50ch12_63620445	63620445	C	T	0.058	-1.07429	0.188042	3.07414e-08	0.0785412	24	Solyc12g088020.1,Solyc12g088030.1,Solyc12g088040.1,Solyc12g088050.1,Solyc12g088060.1,Solyc12g088070.1,Solyc12g088080.1,Solyc12g088090.1,Solyc12g088100.1,Solyc12g088110.1,Solyc12g088120.1,Solyc12g088130.1,Solyc12g088140.1,Solyc12g088150.1,Solyc12g088160.1,Solyc12g088170.1,Solyc12g088180.1,Solyc12g088190.1,Solyc12g088200.1,Solyc12g088210.1,Solyc12g088220.1,Solyc12g088230.1,Solyc12g088240.1,Solyc12g…
E1,E2	Phosphate acid	Organic Acid	12	SL2.50ch12_65199492	65199492	T	C	0.373	2.37818	0.438774	1.35158e-07	0.0422883	16	Solyc12g096080.1,Solyc12g096090.1,Solyc12g096100.1,Solyc12g096110.1,Solyc12g096120.1,Solyc12g096130.1,Solyc12g096140.1,Solyc12g096150.1,Solyc12g096160.1,Solyc12g096170.1,Solyc12g096180.1,Solyc12g096190.1,Solyc12g096200.1,Solyc12g096210.1,Solyc12g096220.1,Solyc12g096230.1,
E2	Pyridine-3-carboxylic acid	Organic Acid	12	SL2.50ch12_65298603	65298603	C	G	0.075	0.0410866	0.00741137	7.35986e-08	0.0413789	19	Solyc12g096240.1,Solyc12g096250.1,Solyc12g096260.1,Solyc12g096270.1,Solyc12g096280.1,Solyc12g096290.1,Solyc12g096300.1,Solyc12g096310.1,Solyc12g096320.1,Solyc12g096330.1,Solyc12g096340.1,Solyc12g096350.1,Solyc12g096360.1,Solyc12g096370.1,Solyc12g096380.1,Solyc12g096390.1,Solyc12g096400.1,Solyc12g096410.1,Solyc12g096420.1,
E2	Pentonic acid	Organic Acid	12	SL2.50ch12_65306742	65306742	T	C	0.16	0.308789	0.0519269	5.36136e-09	0.0233638	19	Solyc12g096250.1,Solyc12g096260.1,Solyc12g096270.1,Solyc12g096280.1,Solyc12g096290.1,Solyc12g096300.1,Solyc12g096310.1,Solyc12g096320.1,Solyc12g096330.1,Solyc12g096340.1,Solyc12g096350.1,Solyc12g096360.1,Solyc12g096370.1,Solyc12g096380.1,Solyc12g096390.1,Solyc12g096400.1,Solyc12g096410.1,Solyc12g096420.1,Solyc12g096430.1,
E2	Asparagine	Amino Acid	12	SL2.50ch12_65309660	65309660	A	G	0.178	-0.44896	0.0845121	1.68426e-07	0.0307422	19	Solyc12g096250.1,Solyc12g096260.1,Solyc12g096270.1,Solyc12g096280.1,Solyc12g096290.1,Solyc12g096300.1,Solyc12g096310.1,Solyc12g096320.1,Solyc12g096330.1,Solyc12g096340.1,Solyc12g096350.1,Solyc12g096360.1,Solyc12g096370.1,Solyc12g096380.1,Solyc12g096390.1,Solyc12g096400.1,Solyc12g096410.1,Solyc12g096420.1,Solyc12g096430.1,
E2	Quininic acid	Organic Acid	12	SL2.50ch12_65904091	65904091	G	A	0.219	0.0886954	0.0153998	2.41086e-08	0.0353255	18	Solyc12g098280.1,Solyc12g098290.1,Solyc12g098300.1,Solyc12g098310.1,Solyc12g098320.1,Solyc12g098330.1,Solyc12g098340.1,Solyc12g098350.1,Solyc12g098360.1,Solyc12g098370.1,Solyc12g098380.1,Solyc12g098390.1,Solyc12g098400.1,Solyc12g098410.1,Solyc12g098420.1,Solyc12g098430.1,Solyc12g098440.1,Solyc12g098450.1,
E1,E2	L-5-Oxoproline	Others	12	SL2.50ch12_66086032	66086032	A	T	0.085	4.47963	0.841816	2.21229e-07	0.0552006	16	Solyc12g098570.1,Solyc12g098580.1,Solyc12g098590.1,Solyc12g098600.1,Solyc12g098610.1,Solyc12g098620.1,Solyc12g098630.1,Solyc12g098640.1,Solyc12g098650.1,Solyc12g098660.1,Solyc12g098670.1,Solyc12g098680.1,Solyc12g098690.1,Solyc12g098700.1,Solyc12g098710.1,Solyc12g098720.1,
E2	Galactose oxime	Others	12	SL2.50ch12_66616147	66616147	A	G	0.054	3.45219	0.603152	2.90935e-08	0.0240989	14	Solyc12g099410.1,Solyc12g099420.1,Solyc12g099430.1,Solyc12g099440.1,Solyc12g099450.1,Solyc12g099460.1,Solyc12g099470.1,Solyc12g099480.1,Solyc12g099490.1,Solyc12g099500.1,Solyc12g099510.1,Solyc12g099520.1,Solyc12g099530.1,Solyc12g099540.1,Solyc12g099550.1
aEnvrioment: E1 represents open field in 2013; E2 represents green house in 2016.
bThe significantly associated SNPs (P<1.2 × 10-8) is represented in bold.
cPosition in base pairs for the lead SNP according to version SL2.50 of the tomato reference sequence.
dMinor allele frequency of the lead SNP.
eP value of the corresponding metabolic trait calculated by CMLM (N=304).
fThe phenotypic vairance explained by the correspoding locus.
