# Supplementary material for: Genome-wide association analysis identifies a natural variation in basic helix-loop-helix transcription factor regulating ascorbate biosynthesis via D-mannose/L-galactose pathway in tomato
Source: PLoS Genet. 2019 May 8;15(5):e1008149. doi: 10.1371/journal.pgen.1008149 (PMC6527244; doi:10.1371/journal.pgen.1008149)
Supplement: S6 Table — (XLSX) [file pgen.1008149.s017.xlsx]

## Sheet: Sheet1
S6 Table. Epistatic interactions between significant loci of metabolic traits found to have multiple associated loci.
Environmenta	metabolites	QTL-IDb	QTL-ID	P value	R2(%)
E1	4-hydroxyproline	ch05_65155487	ch11_8731592	0	51.22
E2	Quininic acid	ch01_881445	ch06_47467947	0.00248056	8.0431
E2	Quininic acid	ch06_47467947	ch07_19034274	0.00284765	7.90734
E2	Quininic acid	ch06_47467947	ch09_10326816	0.0024287	8.86184
E2	Lactic Acid	ch01_3389338	ch04_62734954	0.0450054	2.19512
E2	Lactic Acid	ch02_51917172	ch06_903606	0.000870741	5.00677
E2	Lactic Acid	ch03_1800627	ch04_62734954	7.87873e-06	6.74712
E2	Lactic Acid	ch03_1800627	ch06_35698477	6.03469e-06	6.86392
E2	Lactic Acid	ch04_62734954	ch06_903606	1.20097e-06	8.03837
E2	Lactic Acid	ch04_62734954	ch08_1034479	1.02689e-05	6.63054
E2	Lactic Acid	ch06_903606	ch06_35698477	8.97255e-05	6.93414
E2	Lactic Acid	ch06_903606	ch08_1034479	0.00124636	5.22419
E2	Lactic Acid	ch06_903606	ch09_65085219	0.000639248	4.7362
E2	Lactic Acid	ch06_903606	ch10_2062282	0.000817076	4.61827
E2	Lactic Acid	ch06_35698477	ch08_1034479	0.00216706	4.9368
E2	Lactic Acid	ch09_65085219	ch10_48662364	0.0421353	2.93319
E2	Lactic Acid	ch10_2062282	ch12_63192252	0.0342118	2.33972
E2	Galactose oxime	ch02_54020551	ch11_1164415	0.0156628	6.99663
E2	Galactose oxime	ch03_4290825	ch03_67984104	0.0115759	5.78873
E2	Galactose oxime	ch03_67984104	ch06_40503450	0.00929996	6.0074
E2	Galactose oxime	ch03_67984104	ch08_2557984	0.000134167	10.9414
E2	Galactose oxime	ch03_67984104	ch08_36572001	0.00475825	6.66743
E2	Galactose oxime	ch03_67984104	ch10_33627771	0.00587482	6.46124
E2	Galactose oxime	ch03_67984104	ch11_53409793	0.0208862	5.9502
E2	Galactose oxime	ch05_6003714	ch10_33627771	0.00318133	7.9016
E2	Galactose oxime	ch09_68106553	ch10_33627771	0.0113281	7.35306
E2	Galactose oxime	ch10_33627771	ch11_1164415	5.07472e-05	11.8321
E2	Galactose oxime	ch10_33627771	ch11_53409793	0.0440245	5.81456
a, Envrioment: E1 represents open field in 2013; E2 represents green house in 2016.
b, The significantly associated SNPs (P<1.2 × 10-8) is represented in bold.
