# Supplementary material for: Genome-wide association analysis identifies a natural variation in basic helix-loop-helix transcription factor regulating ascorbate biosynthesis via D-mannose/L-galactose pathway in tomato
Source: PLoS Genet. 2019 May 8;15(5):e1008149. doi: 10.1371/journal.pgen.1008149 (PMC6527244; doi:10.1371/journal.pgen.1008149)
Supplement: S7 Table — (XLSX) [file pgen.1008149.s018.xlsx]

## Sheet: Sheet1
S7 Table. Summary of 37 key candidate genes assigned from mGWAS results.
Metabolic trait†	Lead SNP‡	Chr	P value	Candidate gene§	Description	Identification
3-Aminoisobutyric acid	ch07_63714504	7	9.25e-08	Solyc07g055840.2	Citrate synthase
Alanine	ch02_51237505	2	1.68e-07	Solyc02g089400.2	Amino acid transporter
Total acid	ch03_65477112	3	1.14e-07	Solyc03g115990.1	Malate dehydrogenase	Centeno et al, 2001
Ascorbic acid	ch09_61986903	9	3.14e-11	Solyc09g065820.2§	bHLH transcription factors	Transgenic
Ascorbic acid	ch07_60983724	7	4.56e-10	Solyc07g052480.2§	Isocitrate lyase
Asparagine	ch12_65309660	12	1.68e-07	Solyc12g096240.1	Aminotransferase protein
Citric acid	ch03_62676185	3	7.27e-08	Solyc03g112260.2§	Mate efflux protein	Etienne et al, 2013
Fructose	ch01_4994658	1	1.74e-07	Solyc01g010250.2§	6-phosphogluconolactonase
Fructose	ch10_64812249	10	5.4e-08	Solyc10g085650.1§	Lin5-like
Galactose	ch05_1689323	5	3.16e-08	Solyc05g007150.2§	UDP-galactose transporter
Galactose	ch04_55703239	4	2.17e-09	Solyc04g064470.1§	Dehydroascorbate reductase
Galactose	ch04_55703239	4	2.17e-09	Solyc04g064540.2§	MYB transcription factor
Galacturonic acid	ch02_34417403	2	2.23e-07	Solyc02g062590.2§	Galactinol synthase
Glucose	ch01_4994658	1	5.4e-08	Solyc01g010250.2§	6-phosphogluconolactonase
Glycerol monostearate	ch02_34634071	2	2.31e-07	Solyc02g087130.2§	Phosphoglycerate mutase
Glycine	ch03_69829768	3	1.75e-07	Solyc03g121910.1§	Threonine synthase
Glycolic acid	ch12_63620445	12	1.38e-08	Solyc12g088160.1	PEPCK
Isoleucine	ch03_69801579	3	5.2e-08	Solyc03g121910.1§	Threonine synthase
Lactic Acid	ch10_2062282	10	4.39e-09	Solyc10g007600.2§	L-lactate dehydrogenase
Lactic Acid	ch11_2766461	11	9.24e-08	Solyc11g008780.1§	Acetolactate synthase
Lactulose	ch09_3472777	9	8.36e-10	Solyc09g010080.2	Lin5	Fridman et al, 2004
L-Glutamic acid	ch10_60319150	10	9.61e-09	Solyc10g078550.1§	Glutamate dehydrogenase
l-Glutamine	ch03_60435745	3	1.31e-07	Solyc03g098240.2§	Glutamate decarboxylase
l-Glutamine	ch03_69834974	3	1.51e-07	Solyc03g121910.1	Threonine synthase
L-Hydroxylysine	ch02_50564599	2	3.14e-08	Solyc02g088490.2	Saccharopine dehydrogenase
L-Serine	ch11_1207437	11	1.13e-08	Solyc11g006710.1§	Amino acid transporter
L-Threonic acid	ch11_54777704	11	6.58e-10	Solyc11g071290.1§	Alcohol dehydrogenase
Malic acid	ch06_44948789	6	1.74e-19	Solyc06g072910.2§	ALMT9	Ye et al, 2017
Mannobiose	ch03_63855064	3	8.21e-08	Solyc03g113790.2	Mannose transferase
Mannose	ch01_5163643	1	1.57e-10	Solyc01g010350.2§	Glucose translocator
Palmitic acid	ch04_58684367	4	3.78e-08	Solyc04g071860.2§	Palmitoyltransferase AKR1
Phosphate acid	ch07_60871385	7	3.09e-14	Solyc07g052450.1	Phosphate translocator
SSCa	ch02_44249907	2	1.38e-07	Solyc02g079220.2	Glucose transporter	Gear et al, 2000
SSC	ch05_1882379	5	2.76e-08	Solyc05g007190.2	Sucrose transporter	Hackel et al, 2006
SSC	ch06_36888571	6	3.37e-09	Solyc06g054270.2	Sugar transporter	Linkage mapping
SSC	ch09_3306649	9	3.9e-11	Solyc09g010080.2	Lin5	Fridman et al, 2004
Sugar	ch01_89214604	1	1.08e-07	Solyc01g098560.2	Glucose transporter 8
†SSC was only phenotyped in E2.
‡Position for the SNP according to version SL2.5 of the Heinz reference sequence (Sol Genomics Network, http://https://solgenomics.net//).
§The candidate genes for metabolic loci were repeatedly identified in both E1 and E2.
