# Supplementary material for: Genome-wide association analysis identifies a natural variation in basic helix-loop-helix transcription factor regulating ascorbate biosynthesis via D-mannose/L-galactose pathway in tomato
Source: PLoS Genet. 2019 May 8;15(5):e1008149. doi: 10.1371/journal.pgen.1008149 (PMC6527244; doi:10.1371/journal.pgen.1008149)
Supplement: S8 Table — (XLS) [file pgen.1008149.s019.xls]

## Sheet: Sheet1
S8 Table. Sequence polymorphisms between TS-21 and HG22 in the candidate gene STP11 identified by re-sequencing.
Site at STP11a	Physical Position (bp)b	HG22/TS-21c
-2729	37083583	A/T
-2251	37083105	ATATATAT-Insertion/—
-2128	37082982	AGAGTATTA-Insertion/—
-2097	37082951	G/T
-2060	37082914	G/A
-2054	37082908	G/A
-2039	37082893	G/A
-2022	37082876	A/G
-1995	37082849	T/C
-1939	37082793	A/G
-1900	37082754	C/T
-1884	37082738	G/A
-1681	37082535	T/C
-1620	37082474	G/A
-1582	37082436	A/C
-1401	37082255	C/G
-1338	37082192	A/G
-1222	37082076	T/C
-1199	37082053	C/T
-1170	37082024	G/C
-1157	37082011	C/G
-1062	37081916	A/C
-512	37081366	A/G
-335	37081189	T/A
-16	37080870	—/T—Insertion
-15	37080869	T/A
-1	37080855	A/C
148	37080707	C/T
208	37080647	G/A
298	37080557	C/T
352	37080503	G/C
406	37080449	C/T
1720	37079135	—/TA—Insertion
aThe location of each polymorphic site in STP11
bThe physical position of each polymorphic site in the tomato genome SL2.50
cAlleles from TS-21 andHG22 at each polymorphic site
