# Supplementary material for: Genome-wide association analysis identifies a natural variation in basic helix-loop-helix transcription factor regulating ascorbate biosynthesis via D-mannose/L-galactose pathway in tomato
Source: PLoS Genet. 2019 May 8;15(5):e1008149. doi: 10.1371/journal.pgen.1008149 (PMC6527244; doi:10.1371/journal.pgen.1008149)
Supplement: S9 Table — (XLSX) [file pgen.1008149.s020.xlsx]

## Sheet: Sheet1
S9 Table. Genes within 100 kb of the SNP most highly associated with fruit ascorbate content.
Gene	Distance to SNP ch09_64101874	Annotation
Solyc09g065720	91474	Peptidyl-prolyl cis-trans isomerase
Solyc09g065730	85594	Methyltransferase
Solyc09g065740	79900	Ammonium transporter
Solyc09g065750	76142	Homology to unknown gene
Solyc09g065760	59744	Plant-specific domain TIGR01615 family protein
Solyc09g065770	45131	TTumor susceptibility protein 101(Fragment)
Solyc09g065780	43726	Fatty acid elongase 3-ketoacyl-CoA synthase
Solyc09g065790	40092	ATP-dependent Clp protease proteolytic subunit
Solyc09g065800	31122	Fatty acid elongase 3-ketoacyl-CoA synthase
Solyc09g065810	21165	Guanylate-binding family protein
Solyc09g065820	6393	bHLH transcription factor
Solyc09g065830	849	NADH ubiquinone oxidoreductase subunit
Solyc09g065840	-10116	Single-stranded DNA binding protein
Solyc09g065850	-13943	Auxin responsive protein
Solyc09g065860	-20380	Uridine kinase
Solyc09g065870	-39748	Copine I-like
Solyc09g065880	-50830	Leucine Rich Repeat family protein expressed
Solyc09g065890	-81673	Lipase (Fragment)
Solyc09g065900	-93375	Glutathione reductase
Note: The candidant gene annotated as bHLH transcription factor are represented in bold.
