# Supplementary material for: Genome-wide association analysis identifies a natural variation in basic helix-loop-helix transcription factor regulating ascorbate biosynthesis via D-mannose/L-galactose pathway in tomato
Source: PLoS Genet. 2019 May 8;15(5):e1008149. doi: 10.1371/journal.pgen.1008149 (PMC6527244; doi:10.1371/journal.pgen.1008149)
Supplement: S10 Table — (XLSX) [file pgen.1008149.s021.xlsx]

## Sheet: Sheet1
S10 Table. The SNPs and their P value in the haploblock20.
SNPa	Chromsome	Positionb	P value
ch09_64095308	9	64095308	4.33318e-09
ch09_64095404	9	64095404	0.00167754
ch09_64095407	9	64095407	0.000752164
ch09_64096763	9	64096763	0.0153016
ch09_64097224	9	64097224	0.826463
ch09_64097727	9	64097727	0.000394758
ch09_64097835	9	64097835	0.00296791
ch09_64098523	9	64098523	0.00998666
ch09_64098708	9	64098708	0.0305292
ch09_64099243	9	64099243	0.0215729
ch09_64099938	9	64099938	0.122913
ch09_64100286	9	64100286	0.0105499
ch09_64100676	9	64100676	4.79866e-10
ch09_64101556	9	64101556	0.00577137
ch09_64101705	9	64101705	0.0166231
ch09_64101874	9	64101874	3.13513e-11
ch09_64102871	9	64102871	0.0323618
ch09_64102952	9	64102952	0.0298845
ch09_64103207	9	64103207	0.0238168
ch09_64103777	9	64103777	2.70155e-10
ch09_64103807	9	64103807	1.69474e-10
ch09_64104044	9	64104044	0.611988
ch09_64104134	9	64104134	1.35914e-10
ch09_64104380	9	64104380	0.140028
ch09_64104647	9	64104647	0.061399
ch09_64104895	9	64104895	4.12954e-06
ch09_64104968	9	64104968	0.000653251
ch09_64105385	9	64105385	5.81732e-11
ch09_64105811	9	64105811	0.0471607
ch09_64106073	9	64106073	2.55128e-10
ch09_64106219	9	64106219	1.29453e-09
ch09_64106903	9	64106903	1.17364e-10
ch09_64106928	9	64106928	1.2223e-10
ch09_64107096	9	64107096	9.74702e-10
ch09_64107476	9	64107476	0.837293
ch09_64108003	9	64108003	5.24129e-10
ch09_64108467	9	64108467	6.12059e-10
ch09_64108588	9	64108588	9.10481e-10
ch09_64109318	9	64109318	0.00138122
ch09_64109391	9	64109391	3.97007e-11
ch09_64109523	9	64109523	0.0329387
ch09_64109569	9	64109569	5.67385e-10
ch09_64109622	9	64109622	0.566491
ch09_64109630	9	64109630	2.63357e-10
ch09_64109676	9	64109676	0.135692
ch09_64109697	9	64109697	5.7152e-10
ch09_64109883	9	64109883	0.0254295
aThe significantly associated SNPs (P< 1.2 × 10-8) is represented in bold.
bPosition in base pairs for the SNP according to version SL2.50 of the tomato reference sequence (see URLs https://solgenomics.net/)
