# Supplementary material for: Genome-wide association analysis identifies a natural variation in basic helix-loop-helix transcription factor regulating ascorbate biosynthesis via D-mannose/L-galactose pathway in tomato
Source: PLoS Genet. 2019 May 8;15(5):e1008149. doi: 10.1371/journal.pgen.1008149 (PMC6527244; doi:10.1371/journal.pgen.1008149)
Supplement: S11 Table — (XLSX) [file pgen.1008149.s022.xlsx]

## Sheet: Sheet1
S11 Table. Details of the four haplotypes of SlbHLH59 in 367 tomato accessions.
Individual code	Group	Haplotype	Origin
TS-100	BIG	Hap 1	Italy
TS-102	BIG	Hap 1	Russia
TS-108	BIG	Hap 1	Peru
TS-111	BIG	Hap 1
TS-112	BIG	Hap 1	Russia
TS-113	BIG	Hap 1
TS-114	BIG	Hap 1	Russia
TS-115	BIG	Hap 1
TS-118	CER	Hap 1	Ecuador
TS-121	BIG	Hap 1	United States
TS-128	BIG	Hap 1	United States
TS-130	BIG	Hap 1	Russia
TS-132	BIG	Hap 1	France
TS-133	BIG	Hap 1	United States
TS-140	BIG	Hap 1	Italy
TS-141	BIG	Hap 1	Italy
TS-142	BIG	Hap 1	Italy
TS-147	BIG	Hap 1
TS-151	BIG	Hap 1	United States
TS-152	BIG	Hap 1	Brazil
TS-153	BIG	Hap 1	Mexico
TS-157	BIG	Hap 1	Russia
TS-159	BIG	Hap 1	Russia
TS-160	BIG	Hap 1	Russia
TS-163	BIG	Hap 1	France
TS-167	BIG	Hap 1	Honduras
TS-170	BIG	Hap 1	Italy
TS-171	BIG	Hap 1	United States
TS-172	BIG	Hap 1	Canada
TS-173	BIG	Hap 1	Russia
TS-174	BIG	Hap 1
TS-175	BIG	Hap 1	Russia
TS-177	BIG	Hap 1
TS-178	BIG	Hap 1	Spain
TS-183	BIG	Hap 1	Germany
TS-185	BIG	Hap 1	Spain
TS-186	BIG	Hap 1	United States
TS-187	CER	Hap 1
TS-188	BIG	Hap 1	United States
TS-190	BIG	Hap 1	Italy
TS-191	BIG	Hap 1	Italy
TS-192	BIG	Hap 1	Russia
TS-193	BIG	Hap 1	Italy
TS-194	BIG	Hap 1
TS-195	BIG	Hap 1	United States
TS-197	BIG	Hap 1	Libanon
TS-198	BIG	Hap 1
TS-2	BIG	Hap 1	England
TS-200	BIG	Hap 1	Italy
TS-201	BIG	Hap 1	El Salvador
TS-202	CER	Hap 1	Brazil
TS-210	BIG	Hap 1	United States
TS-211	BIG	Hap 1	United States
TS-212	BIG	Hap 1	United States
TS-218	BIG	Hap 1	Brasil
TS-220	BIG	Hap 1	Russia
TS-224	BIG	Hap 1	Ecuador
TS-225	BIG	Hap 1	Japan
TS-228	BIG	Hap 1
TS-232	BIG	Hap 1
TS-234	BIG	Hap 1
TS-236	BIG	Hap 1	Russian federation
TS-239	BIG	Hap 1	United States
TS-241	BIG	Hap 1	Ecuador
TS-249	BIG	Hap 1	Mexico
TS-253	BIG	Hap 1	United States
TS-254	CER	Hap 1
TS-255	BIG	Hap 1	Russian federation
TS-259	BIG	Hap 1	Italy
TS-260	CER	Hap 1	France
TS-261	BIG	Hap 1	Brazil
TS-263	BIG	Hap 1	United States
TS-268	BIG	Hap 1
TS-270	BIG	Hap 1	Bulgaria
TS-272	BIG	Hap 1
TS-273	CER	Hap 1	Peru
TS-275	BIG	Hap 1
TS-276	BIG	Hap 1	Moldova
TS-277	BIG	Hap 1	United States
TS-278	BIG	Hap 1	United States
TS-282	BIG	Hap 1	Ukraine
TS-285	BIG	Hap 1	United States
TS-287	CER	Hap 1
TS-294	CER	Hap 1	Uzbekistan
TS-295	CER	Hap 1	Ecuador
TS-296	BIG	Hap 1
TS-298	CER	Hap 1	Peru
TS-299	CER	Hap 1	Ecuador
TS-37	CER	Hap 1	Peru
TS-4	BIG	Hap 1
TS-400	BIG	Hap 1	China
TS-401	BIG	Hap 1	China
TS-43	BIG	Hap 1
TS-44	BIG	Hap 1	Italy
TS-45	BIG	Hap 1	United States
TS-46	BIG	Hap 1
TS-47	BIG	Hap 1	Russia
TS-49	BIG	Hap 1	United States
TS-501	BIG	Hap 1	United States
TS-502	BIG	Hap 1	United States
TS-503	BIG	Hap 1	United States
TS-504	BIG	Hap 1	United States
TS-507	BIG	Hap 1	United States
TS-508	CER	Hap 1	United States
TS-51	BIG	Hap 1
TS-511	BIG	Hap 1	United States
TS-512	BIG	Hap 1	United States
TS-513	BIG	Hap 1	United States
TS-514	BIG	Hap 1	United States
TS-517	BIG	Hap 1	United States
TS-519	BIG	Hap 1	United States
TS-520	BIG	Hap 1	United States
TS-523	BIG	Hap 1	United States
TS-524	BIG	Hap 1	United States
TS-525	BIG	Hap 1	United States
TS-527	BIG	Hap 1	United States
TS-529	BIG	Hap 1	United States
TS-530	BIG	Hap 1	United States
TS-531	BIG	Hap 1	United States
TS-532	CER	Hap 1	United States
TS-533	BIG	Hap 1	United States
TS-535	BIG	Hap 1	United States
TS-538	BIG	Hap 1	United States
TS-539	BIG	Hap 1	United States
TS-540	BIG	Hap 1	United States
TS-542	BIG	Hap 1	United States
TS-546	BIG	Hap 1	United States
TS-547	BIG	Hap 1	United States
TS-548	BIG	Hap 1	United States
TS-549	BIG	Hap 1
TS-55	BIG	Hap 1
TS-551	BIG	Hap 1	United States
TS-554	BIG	Hap 1	United States
TS-555	BIG	Hap 1	United States
TS-556	BIG	Hap 1
TS-557	BIG	Hap 1	United States
TS-558	BIG	Hap 1	United States
TS-560	CER	Hap 1	United States
TS-561	BIG	Hap 1
TS-562	BIG	Hap 1	United States
TS-563	BIG	Hap 1	United States
TS-565	BIG	Hap 1	United States
TS-566	BIG	Hap 1	United States
TS-567	BIG	Hap 1	United States
TS-568	BIG	Hap 1	United States
TS-570	BIG	Hap 1	United States
TS-573	BIG	Hap 1	United States
TS-574	BIG	Hap 1	United States
TS-575	BIG	Hap 1	United States
TS-576	BIG	Hap 1	United States
TS-577	BIG	Hap 1	United States
TS-578	BIG	Hap 1	United States
TS-579	BIG	Hap 1	United States
TS-58	BIG	Hap 1	Russia
TS-580	BIG	Hap 1	United States
TS-581	BIG	Hap 1	United States
TS-583	BIG	Hap 1	United States
TS-584	BIG	Hap 1	United States
TS-585	CER	Hap 1
TS-587	BIG	Hap 1	United States
TS-588	BIG	Hap 1	United States
TS-590	CER	Hap 1	United States
TS-592	BIG	Hap 1	United States
TS-593	BIG	Hap 1	United States
TS-595	BIG	Hap 1	United States
TS-596	BIG	Hap 1	United States
TS-597	BIG	Hap 1	United States
TS-599	BIG	Hap 1	United States
TS-6	BIG	Hap 1	Italy
TS-60	BIG	Hap 1	United States
TS-600	BIG	Hap 1	United States
TS-602	BIG	Hap 1	United States
TS-603	BIG	Hap 1	United States
TS-604	BIG	Hap 1	United States
TS-606	BIG	Hap 1	United States
TS-607	BIG	Hap 1	United States
TS-609	BIG	Hap 1	United States
TS-611	BIG	Hap 1	United States
TS-613	BIG	Hap 1	United States
TS-617	BIG	Hap 1	United States
TS-62	CER	Hap 1	Argentina
TS-621	BIG	Hap 1	United States
TS-622	BIG	Hap 1	United States
TS-624	BIG	Hap 1	United States
TS-626	BIG	Hap 1	United States
TS-630	BIG	Hap 1
TS-631	BIG	Hap 1
TS-632	BIG	Hap 1
TS-633	BIG	Hap 1
TS-634	BIG	Hap 1
TS-635	BIG	Hap 1
TS-636	BIG	Hap 1
TS-637	BIG	Hap 1
TS-638	BIG	Hap 1
TS-64	CER	Hap 1	Russia
TS-640	BIG	Hap 1
TS-642	BIG	Hap 1
TS-643	BIG	Hap 1
TS-644	BIG	Hap 1
TS-645	BIG	Hap 1
TS-646	BIG	Hap 1
TS-647	BIG	Hap 1
TS-648	BIG	Hap 1
TS-649	BIG	Hap 1
TS-651	CER	Hap 1	United States
TS-655	BIG	Hap 1
TS-656	BIG	Hap 1
TS-660	BIG	Hap 1
TS-663	BIG	Hap 1
TS-664	BIG	Hap 1
TS-665	BIG	Hap 1
TS-667	BIG	Hap 1
TS-669	BIG	Hap 1
TS-67	CER	Hap 1	EL SALVADOR
TS-670	BIG	Hap 1
TS-677	BIG	Hap 1
TS-678	BIG	Hap 1
TS-681	BIG	Hap 1
TS-683	BIG	Hap 1
TS-685	BIG	Hap 1
TS-697	BIG	Hap 1
TS-702	CER	Hap 1
TS-73	BIG	Hap 1	Italy
TS-76	BIG	Hap 1
TS-78	BIG	Hap 1	Russia
TS-8	BIG	Hap 1	United States
TS-80	BIG	Hap 1
TS-81	BIG	Hap 1	Russia
TS-82	BIG	Hap 1	Spain
TS-84	CER	Hap 1
TS-85	BIG	Hap 1
TS-86	BIG	Hap 1	Italy
TS-90	BIG	Hap 1	Russia
TS-95	BIG	Hap 1
TS-109	CER	Hap 2
TS-116	CER	Hap 2	Peru
TS-120	CER	Hap 2
TS-127	BIG	Hap 2	Peru
TS-129	CER	Hap 2	Peru
TS-135	BIG	Hap 2	Chile
TS-150	BIG	Hap 2	Peru
TS-154	CER	Hap 2	Mexico
TS-155	BIG	Hap 2	Germany
TS-165	CER	Hap 2	Mexico
TS-169	BIG	Hap 2	Italy
TS-181	CER	Hap 2	Mexico
TS-184	BIG	Hap 2	Peru
TS-189	CER	Hap 2	Philippines
TS-196	BIG	Hap 2
TS-214	BIG	Hap 2	Panama
TS-219	CER	Hap 2	Greece
TS-221	CER	Hap 2	Mexico
TS-222	PIM	Hap 2
TS-229	CER	Hap 2	Brazil
TS-231	CER	Hap 2
TS-242	BIG	Hap 2	Peru
TS-251	BIG	Hap 2	Spain
TS-257	CER	Hap 2	France
TS-264	BIG	Hap 2	Italy
TS-269	BIG	Hap 2	Italy
TS-27	CER	Hap 2	Deutchland
TS-271	CER	Hap 2	Italy
TS-280	CER	Hap 2
TS-281	CER	Hap 2	Peru
TS-284	CER	Hap 2	Brasil
TS-286	CER	Hap 2	Brasil
TS-290	CER	Hap 2	Peru
TS-30	CER	Hap 2	Guatemala
TS-302	CER	Hap 2	Brazil
TS-303	CER	Hap 2	Phillipines
TS-304	CER	Hap 2	Peru
TS-31	CER	Hap 2	Honduras
TS-32	CER	Hap 2	Bolivia
TS-409	BIG	Hap 2	Guatemala
TS-426	CER	Hap 2	Ecuador
TS-432	PIM	Hap 2	Mexico
TS-505	BIG	Hap 2
TS-515	BIG	Hap 2	United States
TS-526	CER	Hap 2	United States
TS-550	BIG	Hap 2	United States
TS-552	CER	Hap 2	United States
TS-559	BIG	Hap 2	United States
TS-564	CER	Hap 2	United States
TS-61	CER	Hap 2	Peru
TS-615	CER	Hap 2	United States
TS-625	BIG	Hap 2	United States
TS-628	CER	Hap 2	United States
TS-659	BIG	Hap 2
TS-687	BIG	Hap 2
TS-698	BIG	Hap 2
TS-700	BIG	Hap 2
TS-72	CER	Hap 2	Italy
TS-74	BIG	Hap 2	Peru
TS-740	BIG	Hap 2
TS-83	CER	Hap 2	ZAIRE
TS-88	BIG	Hap 2	Italy
TS-91	CER	Hap 2	Argentina
TS-98	CER	Hap 2	United States
TS-99	CER	Hap 2
TS-106	CER	Hap 3	Costa Rica
TS-110	BIG	Hap 3	CHINA
TS-119	CER	Hap 3	France
TS-131	CER	Hap 3	Cuba
TS-136	BIG	Hap 3	Italy
TS-179	BIG	Hap 3
TS-206	BIG	Hap 3	Italy
TS-213	CER	Hap 3	Italy
TS-230	CER	Hap 3
TS-238	CER	Hap 3	Ecuador
TS-243	CER	Hap 3	Mexico
TS-25	CER	Hap 3
TS-252	CER	Hap 3	Italy
TS-26	CER	Hap 3	Argentina
TS-283	CER	Hap 3
TS-289	CER	Hap 3	Ecuador
TS-293	BIG	Hap 3
TS-41	BIG	Hap 3	EL SALVADOR
TS-428	CER	Hap 3	Peru
TS-48	BIG	Hap 3	Mexico
TS-510	BIG	Hap 3	United States
TS-521	BIG	Hap 3	United States
TS-569	BIG	Hap 3	United States
TS-594	CER	Hap 3	United States
TS-610	CER	Hap 3	United States
TS-618	CER	Hap 3	United States
TS-629	BIG	Hap 3	United States
TS-63	CER	Hap 3
TS-65	CER	Hap 3	Malaysia
TS-66	CER	Hap 3
TS-671	BIG	Hap 3
TS-70	CER	Hap 3
TS-75	CER	Hap 3
TS-123	PIM	Hap 4	Peru
TS-156	PIM	Hap 4	Peru
TS-164	PIM	Hap 4	Peru
TS-18	PIM	Hap 4	Peru
TS-19	PIM	Hap 4	Peru
TS-21	PIM	Hap 4	Peru
TS-23	PIM	Hap 4	Peru
TS-258	CER	Hap 4
TS-265	PIM	Hap 4	Peru
TS-39	CER	Hap 4
TS-412	PIM	Hap 4	Peru
TS-414	PIM	Hap 4	Peru
TS-415	PIM	Hap 4	Peru
TS-417	PIM	Hap 4	Peru
TS-421	PIM	Hap 4	Peru
TS-422	PIM	Hap 4
TS-424	PIM	Hap 4	Peru
TS-425	PIM	Hap 4	Peru
TS-427	CER	Hap 4	Peru
TS-434	PIM	Hap 4	Peru
TS-439	PIM	Hap 4	Peru
TS-450	CER	Hap 4	Peru
TS-509	BIG	Hap 4	United States
TS-528	CER	Hap 4	United States
TS-545	CER	Hap 4	United States
TS-582	CER	Hap 4
TS-586	BIG	Hap 4	United States
TS-601	CER	Hap 4	United States
TS-614	CER	Hap 4	Peru
TS-623	CER	Hap 4	United States
TS-652	CER	Hap 4	United States
TS-701	PIM	Hap 4
TS-79	PIM	Hap 4	Peru
TS-92	PIM	Hap 4	Peru
TS-94	CER	Hap 4	France
