# Supplementary material for: Genome-wide association analysis identifies a natural variation in basic helix-loop-helix transcription factor regulating ascorbate biosynthesis via D-mannose/L-galactose pathway in tomato
Source: PLoS Genet. 2019 May 8;15(5):e1008149. doi: 10.1371/journal.pgen.1008149 (PMC6527244; doi:10.1371/journal.pgen.1008149)
Supplement: S12 Table — (XLSX) [file pgen.1008149.s023.xlsx]

## Sheet: Sheet1
S12 Table. The number of E-boxes in promoter region of genes in ascorbate metabolism pathways.
Gene	The number of E-box motifa	Distance from ATG (bp)
SlPMI	4	‐976, ‐1443, ‐1595, ‐2517
SlPMM	7	‐296, ‐825, ‐1224, ‐1955,‐1993, ‐2178, ‐2723
SlGMP1	3	‐1235, ‐1632, ‐1829
SlGMP2	4	‐147, ‐1219, ‐2053, ‐2107
SlGMP3	3	‐805, ‐1068, ‐1474
SlGMP4	1	‐976
SlGME1	1	‐2340
aThe number of cis- elements was determined in a 3000-bp promoter region upstream of the translation start codon ATG
