# Supplementary material for: Genome-wide association analysis identifies a natural variation in basic helix-loop-helix transcription factor regulating ascorbate biosynthesis via D-mannose/L-galactose pathway in tomato
Source: PLoS Genet. 2019 May 8;15(5):e1008149. doi: 10.1371/journal.pgen.1008149 (PMC6527244; doi:10.1371/journal.pgen.1008149)
Supplement: S13 Table — (XLSX) [file pgen.1008149.s024.xlsx]

## Sheet: Sheet1
S13 Table. The genotype of InDel_8 in 540 tomato accessions.
Individual code	Group	InDel_8	Origin
TS-1	BIG	–	United States
TS-2	BIG	–	England
TS-3	BIG	–	Israel
TS-4	BIG	–
TS-5	BIG	–	Egypt
TS-6	BIG	–	Italy
TS-7	BIG	–	United States
TS-8	BIG	–	United States
TS-9	BIG	–	England
TS-10	BIG	–	United States
TS-11	BIG	–
TS-12	BIG	–
TS-41	BIG	–	EL SALVADOR
TS-42	BIG	–	Russia
TS-43	BIG	–
TS-44	BIG	–	Italy
TS-45	BIG	–	United States
TS-46	BIG	–
TS-47	BIG	–	Russia
TS-48	BIG	–	Mexico
TS-49	BIG	–	United States
TS-51	BIG	–
TS-52	BIG	–
TS-55	BIG	–
TS-58	BIG	–	Russia
TS-59	BIG	–	Bulgaria
TS-60	BIG	–	United States
TS-68	BIG	–	Peru
TS-69	BIG	–	Mexico
TS-73	BIG	–	Italy
TS-74	BIG	–	Peru
TS-76	BIG	–
TS-78	BIG	–	Russia
TS-80	BIG	–
TS-81	BIG	–	Russia
TS-82	BIG	–	Spain
TS-85	BIG	–
TS-86	BIG	–	Italy
TS-88	BIG	–	Italy
TS-89	BIG	–
TS-90	BIG	–	Russia
TS-93	BIG	–
TS-95	BIG	–
TS-100	BIG	–	Italy
TS-101	BIG	–
TS-102	BIG	–	Russia
TS-103	BIG	–
TS-104	BIG	–	Italy
TS-108	BIG	–	Peru
TS-110	BIG	–	CHINA
TS-111	BIG	–
TS-112	BIG	–	Russia
TS-113	BIG	–
TS-114	BIG	–	Russia
TS-115	BIG	–
TS-117	BIG	–	Italy
TS-121	BIG	–	United States
TS-122	BIG	–	United States
TS-125	BIG	–
TS-126	BIG	–	United States
TS-127	BIG	–	Peru
TS-128	BIG	–	United States
TS-130	BIG	–	Russia
TS-132	BIG	–	France
TS-133	BIG	–	United States
TS-135	BIG	–	Chile
TS-136	BIG	–	Italy
TS-137	BIG	–	Italy
TS-139	BIG	–	USA
TS-140	BIG	–	Italy
TS-141	BIG	–	Italy
TS-142	BIG	–	Italy
TS-143	BIG	–	United States
TS-147	BIG	–
TS-150	BIG	–	Peru
TS-151	BIG	–	United States
TS-152	BIG	–	Brazil
TS-153	BIG	–	Mexico
TS-155	BIG	–	Germany
TS-157	BIG	–	Russia
TS-159	BIG	–	Russia
TS-160	BIG	–	Russia
TS-161	BIG	–	Russia
TS-162	BIG	–	Azerbaijan
TS-163	BIG	–	France
TS-166	BIG	–	Peru
TS-167	BIG	–	Honduras
TS-168	BIG	–	Italy
TS-169	BIG	–	Italy
TS-170	BIG	–	Italy
TS-171	BIG	–	United States
TS-172	BIG	–	Canada
TS-173	BIG	–	Russia
TS-174	BIG	–
TS-175	BIG	–	Russia
TS-176	BIG	–	Tunisia
TS-177	BIG	–
TS-178	BIG	–	Spain
TS-179	BIG	–
TS-180	BIG	–	Russia
TS-183	BIG	–	Germany
TS-184	BIG	–	Peru
TS-185	BIG	–	Spain
TS-186	BIG	–	United States
TS-188	BIG	–	United States
TS-190	BIG	–	Italy
TS-191	BIG	–	Italy
TS-192	BIG	–	Russia
TS-193	BIG	–	Italy
TS-194	BIG	–
TS-195	BIG	–	United States
TS-196	BIG	–
TS-197	BIG	–	Libanon
TS-198	BIG	–
TS-200	BIG	–	Italy
TS-201	BIG	–	El Salvador
TS-203	BIG	–	Italy
TS-204	BIG	–	United States
TS-206	BIG	–	Italy
TS-210	BIG	–	United States
TS-211	BIG	–	United States
TS-212	BIG	–	United States
TS-214	BIG	–	Panama
TS-215	BIG	–	Bulgaria/Italy
TS-218	BIG	–	Brasil
TS-220	BIG	–	Russia
TS-224	BIG	–	Ecuador
TS-225	BIG	–	Japan
TS-226	BIG	–	France
TS-228	BIG	–
TS-232	BIG	–
TS-234	BIG	–
TS-235	BIG	–	Guatemala
TS-236	BIG	–	Russian federation
TS-237	BIG	–	Argentina
TS-239	BIG	–	United States
TS-241	BIG	–	Ecuador
TS-242	BIG	–	Peru
TS-245	BIG	–	CZECH REPUBLIC
TS-246	BIG	–
TS-249	BIG	–	Mexico
TS-251	BIG	–	Spain
TS-253	BIG	–	United States
TS-255	BIG	–	Russian federation
TS-256	BIG	–	Peru
TS-259	BIG	–	Italy
TS-261	BIG	–	Brazil
TS-263	BIG	–	United States
TS-264	BIG	–	Italy
TS-268	BIG	–
TS-269	BIG	–	Italy
TS-270	BIG	–	Bulgaria
TS-272	BIG	–
TS-274	BIG	–	Russian federation
TS-275	BIG	–
TS-276	BIG	–	Moldova
TS-277	BIG	–	United States
TS-278	BIG	–	United States
TS-282	BIG	–	Ukraine
TS-285	BIG	–	United States
TS-288	BIG	–	CHINA
TS-292	BIG	–
TS-293	BIG	–
TS-296	BIG	–
TS-297	BIG	–	China
TS-400	BIG	–	China
TS-401	BIG	–	China
TS-409	BIG	–	Guatemala
TS-501	BIG	–	United States
TS-502	BIG	–	United States
TS-503	BIG	–	United States
TS-504	BIG	–	United States
TS-505	BIG	–
TS-507	BIG	–	United States
TS-509	BIG	(+8 bp)	United States
TS-510	BIG	–	United States
TS-511	BIG	–	United States
TS-512	BIG	–	United States
TS-513	BIG	–	United States
TS-514	BIG	–	United States
TS-515	BIG	–	United States
TS-516	BIG	–	United States
TS-517	BIG	–	United States
TS-518	BIG	–	United States
TS-519	BIG	–	United States
TS-520	BIG	–	United States
TS-521	BIG	–	United States
TS-522	BIG	–	United States
TS-523	BIG	–	United States
TS-524	BIG	–	United States
TS-525	BIG	–	United States
TS-527	BIG	–	United States
TS-529	BIG	–	United States
TS-530	BIG	–	United States
TS-531	BIG	–	United States
TS-533	BIG	–	United States
TS-534	BIG	–	United States
TS-535	BIG	–	United States
TS-538	BIG	–	United States
TS-539	BIG	–	United States
TS-540	BIG	–	United States
TS-541	BIG	–	United States
TS-542	BIG	–	United States
TS-543	BIG	–	United States
TS-544	BIG	–	United States
TS-546	BIG	–	United States
TS-547	BIG	–	United States
TS-548	BIG	–	United States
TS-549	BIG	–
TS-550	BIG	–	United States
TS-551	BIG	–	United States
TS-553	BIG	–	United States
TS-554	BIG	–	United States
TS-555	BIG	–	United States
TS-556	BIG	–
TS-557	BIG	–	United States
TS-558	BIG	–	United States
TS-559	BIG	–	United States
TS-561	BIG	–
TS-562	BIG	–	United States
TS-563	BIG	–	United States
TS-565	BIG	–	United States
TS-566	BIG	–	United States
TS-567	BIG	–	United States
TS-568	BIG	–	United States
TS-569	BIG	–	United States
TS-570	BIG	–	United States
TS-571	BIG	–	United States
TS-572	BIG	–	United States
TS-573	BIG	–	United States
TS-574	BIG	–	United States
TS-575	BIG	–	United States
TS-576	BIG	–	United States
TS-577	BIG	–	United States
TS-578	BIG	–	United States
TS-579	BIG	–	United States
TS-580	BIG	–	United States
TS-581	BIG	–	United States
TS-583	BIG	–	United States
TS-584	BIG	–	United States
TS-586	BIG	(+8 bp)	United States
TS-587	BIG	–	United States
TS-588	BIG	–	United States
TS-589	BIG	–	United States
TS-591	BIG	–	United States
TS-592	BIG	–	United States
TS-593	BIG	–	United States
TS-595	BIG	–	United States
TS-596	BIG	–	United States
TS-597	BIG	–	United States
TS-599	BIG	–	United States
TS-600	BIG	–	United States
TS-602	BIG	–	United States
TS-603	BIG	–	United States
TS-604	BIG	–	United States
TS-605	BIG	–	United States
TS-606	BIG	–	United States
TS-607	BIG	–	United States
TS-608	BIG	–	United States
TS-609	BIG	–	United States
TS-611	BIG	–	United States
TS-612	BIG	–	United States
TS-613	BIG	–	United States
TS-616	BIG	–	United States
TS-617	BIG	–	United States
TS-619	BIG	–	United States
TS-620	BIG	(+8 bp)	United States
TS-621	BIG	–	United States
TS-622	BIG	–	United States
TS-624	BIG	–	United States
TS-625	BIG	–	United States
TS-626	BIG	–	United States
TS-627	BIG	–	United States
TS-629	BIG	–	United States
TS-630	BIG	–
TS-631	BIG	–
TS-632	BIG	–
TS-633	BIG	–
TS-634	BIG	–
TS-635	BIG	–
TS-636	BIG	–
TS-637	BIG	–
TS-638	BIG	–
TS-639	BIG	–
TS-640	BIG	–
TS-641	BIG	–
TS-642	BIG	–
TS-643	BIG	–
TS-644	BIG	–
TS-645	BIG	–
TS-646	BIG	–
TS-647	BIG	–
TS-648	BIG	–
TS-649	BIG	–
TS-650	BIG	–
TS-653	BIG	–
TS-654	BIG	–
TS-655	BIG	–
TS-656	BIG	–
TS-659	BIG	–
TS-660	BIG	–
TS-661	BIG	–
TS-662	BIG	–
TS-663	BIG	–
TS-664	BIG	–
TS-665	BIG	–
TS-666	BIG	(+8 bp)	RUS
TS-667	BIG	–
TS-668	BIG	–
TS-669	BIG	–
TS-670	BIG	–
TS-671	BIG	–
TS-677	BIG	–
TS-678	BIG	–
TS-679	BIG	(+8 bp)	COL
TS-680	BIG	–
TS-681	BIG	–
TS-683	BIG	–
TS-685	BIG	–
TS-687	BIG	–
TS-692	BIG	–
TS-693	BIG	–
TS-694	BIG	–
TS-695	BIG	–
TS-696	BIG	(+8 bp)	Peru
TS-697	BIG	–
TS-698	BIG	–
TS-700	BIG	–
TS-733	BIG	–
TS-735	BIG	–
TS-740	BIG	–
TS-741	BIG	–
TS-743	BIG	–
TS-13	CER	(+8 bp)	Ecuador
TS-25	CER	–
TS-26	CER	–	Argentina
TS-27	CER	–	Deutchland
TS-28	CER	–	Mexico
TS-29	CER	–	India
TS-30	CER	–	Guatemala
TS-31	CER	–	Honduras
TS-32	CER	–	Bolivia
TS-33	CER	–	Ecuador
TS-34	CER	–	Peru
TS-35	CER	–
TS-36	CER	–	Guatemala
TS-37	CER	–	Peru
TS-38	CER	(+8 bp)	Colombia
TS-39	CER	(+8 bp)
TS-40	CER	–
TS-53	CER	(+8 bp)	Ecuador
TS-54	CER	–
TS-56	CER	–	Peru
TS-57	CER	–	Peru
TS-61	CER	–	Peru
TS-62	CER	–	Argentina
TS-63	CER	–
TS-64	CER	–	Russia
TS-65	CER	–	Malaysia
TS-66	CER	–	Peru
TS-67	CER	–	EL SALVADOR
TS-70	CER	–
TS-71	CER	–
TS-72	CER	–	Italy
TS-75	CER	–
TS-83	CER	–	ZAIRE
TS-84	CER	–
TS-87	CER	(+8 bp)	Peru
TS-91	CER	–	Argentina
TS-94	CER	(+8 bp)	France
TS-96	CER	–	Mexico
TS-97	CER	–	France
TS-98	CER	–	United States
TS-99	CER	–
TS-105	CER	–	Costa Rica
TS-106	CER	–	Costa Rica
TS-107	CER	–	Costa Rica
TS-109	CER	–
TS-116	CER	–	Peru
TS-118	CER	–	Ecuador
TS-119	CER	–	France
TS-120	CER	–
TS-129	CER	–	Peru
TS-131	CER	–	Cuba
TS-134	CER	(+8 bp)	Ecuador
TS-138	CER	–	Italy
TS-148	CER	–	Peru
TS-149	CER	–	Colombia
TS-154	CER	–	Mexico
TS-158	CER	–	Peru
TS-165	CER	–	Mexico
TS-181	CER	–	Mexico
TS-187	CER	–
TS-189	CER	–	Philippines
TS-202	CER	–	Brazil
TS-205	CER	–
TS-209	CER	–	Italy
TS-213	CER	–	Italy
TS-216	CER	(+8 bp)
TS-219	CER	–	Greece
TS-221	CER	–	Mexico
TS-223	CER	–	Peru
TS-227	CER	–
TS-229	CER	–	Brazil
TS-230	CER	–
TS-231	CER	–
TS-233	CER	–	Mexico
TS-238	CER	–	Ecuador
TS-240	CER	–	Cuba
TS-243	CER	–	Mexico
TS-247	CER	–	Peru
TS-248	CER	–
TS-250	CER	–	Russia
TS-252	CER	–	Italy
TS-254	CER	–
TS-257	CER	–	France
TS-258	CER	(+8 bp)
TS-260	CER	–	France
TS-262	CER	(+8 bp)	Ecuador
TS-271	CER	–	Italy
TS-273	CER	–	Peru
TS-280	CER	–
TS-281	CER	–	Peru
TS-283	CER	–
TS-284	CER	–	Brasil
TS-286	CER	–	Brasil
TS-287	CER	–
TS-289	CER	–	Ecuador
TS-290	CER	–	Peru
TS-294	CER	–	Uzbekistan
TS-295	CER	–	Ecuador
TS-298	CER	–	Peru
TS-299	CER	–	Ecuador
TS-300	CER	–	Ecuador
TS-301	CER	–	Peru
TS-302	CER	–	Brazil
TS-303	CER	–	Phillipines
TS-304	CER	–	Peru
TS-423	CER	(+8 bp)	Peru
TS-426	CER	–	Ecuador
TS-427	CER	(+8 bp)	Peru
TS-428	CER	–	Peru
TS-430	CER	(+8 bp)	Peru
TS-431	CER	(+8 bp)	Peru
TS-436	CER	–	Peru
TS-450	CER	(+8 bp)	Peru
TS-506	CER	–	United States
TS-508	CER	–	United States
TS-526	CER	–	United States
TS-528	CER	(+8 bp)	United States
TS-532	CER	–	United States
TS-536	CER	–	United States
TS-537	CER	–	United States
TS-545	CER	(+8 bp)	United States
TS-552	CER	–	United States
TS-560	CER	–	United States
TS-564	CER	–	United States
TS-582	CER	(+8 bp)
TS-585	CER	–
TS-590	CER	–	United States
TS-594	CER	–	United States
TS-598	CER	–	United States
TS-601	CER	(+8 bp)	United States
TS-610	CER	–	United States
TS-614	CER	(+8 bp)	Peru
TS-615	CER	–	United States
TS-618	CER	–	United States
TS-623	CER	(+8 bp)	United States
TS-628	CER	–	United States
TS-651	CER	–	United States
TS-652	CER	(+8 bp)	United States
TS-657	CER	(+8 bp)
TS-658	CER	–	–
TS-702	CER	–	–
TS-14	PIM	(+8 bp)	Ecuador
TS-15	PIM	(+8 bp)	Ecuador
TS-16	PIM	(+8 bp)	Ecuador
TS-17	PIM	–	Peru
TS-18	PIM	(+8 bp)	Peru
TS-19	PIM	(+8 bp)	Peru
TS-20	PIM	(+8 bp)	Peru
TS-21	PIM	(+8 bp)	Peru
TS-22	PIM	–	Peru
TS-23	PIM	(+8 bp)	Peru
TS-24	PIM	–
TS-50	PIM	(+8 bp)	Ecuador
TS-77	PIM	(+8 bp)	Ecuador
TS-79	PIM	(+8 bp)	Peru
TS-92	PIM	(+8 bp)	Peru
TS-123	PIM	(+8 bp)	Peru
TS-124	PIM	(+8 bp)	Ecuador
TS-144	PIM	–	Ecuador
TS-145	PIM	(+8 bp)	Peru
TS-156	PIM	(+8 bp)	Peru
TS-164	PIM	(+8 bp)	Peru
TS-182	PIM	–	Peru
TS-222	PIM	–
TS-244	PIM	(+8 bp)	Peru
TS-265	PIM	(+8 bp)	Peru
TS-266	PIM	–	Peru
TS-267	PIM	(+8 bp)	Bolivia
TS-291	PIM	(+8 bp)	Peru
TS-410	PIM	(+8 bp)	Canada
TS-411	PIM	(+8 bp)	Peru
TS-412	PIM	(+8 bp)	Peru
TS-413	PIM	(+8 bp)	Ecuador
TS-414	PIM	(+8 bp)	Peru
TS-415	PIM	(+8 bp)	Peru
TS-416	PIM	(+8 bp)
TS-417	PIM	(+8 bp)	Peru
TS-418	PIM	(+8 bp)	Peru
TS-419	PIM	(+8 bp)	Peru
TS-420	PIM	(+8 bp)	Peru
TS-421	PIM	(+8 bp)	Peru
TS-422	PIM	(+8 bp)
TS-424	PIM	(+8 bp)	Peru
TS-425	PIM	(+8 bp)	Peru
TS-429	PIM	(+8 bp)	Peru
TS-432	PIM	–	Mexico
TS-433	PIM	(+8 bp)	Canada
TS-434	PIM	(+8 bp)	Peru
TS-435	PIM	(+8 bp)	Peru
TS-437	PIM	(+8 bp)	Peru
TS-438	PIM	–
TS-439	PIM	(+8 bp)	Peru
TS-440	PIM	(+8 bp)	Ecuador
TS-441	PIM	(+8 bp)
TS-701	PIM	(+8 bp)
TS-146	WILD	(+8 bp)	Peru
TS-199	WILD	(+8 bp)	Ecuador
TS-207	WILD	(+8 bp)	Ecuador
TS-208	WILD	(+8 bp)	Ecuador
TS-217	WILD	(+8 bp)	Ecuador
TS-402	WILD	(+8 bp)	Peru
TS-403	WILD	(+8 bp)	Chile
TS-404	WILD	(+8 bp)	Peru
TS-407	WILD	(+8 bp)	Ecuador
TS-408	WILD	(+8 bp)	Peru
TS-682	WILD	(+8 bp)
TS-708	WILD	(+8 bp)
