# Supplementary material for: Genome-wide association analysis identifies a natural variation in basic helix-loop-helix transcription factor regulating ascorbate biosynthesis via D-mannose/L-galactose pathway in tomato
Source: PLoS Genet. 2019 May 8;15(5):e1008149. doi: 10.1371/journal.pgen.1008149 (PMC6527244; doi:10.1371/journal.pgen.1008149)
Supplement: S14 Table — (XLSX) [file pgen.1008149.s025.xlsx]

## Sheet: Sheet1
S14 Table. Nucleotide diversity analysis of TFA9 during tomato domestication and improvement.
Subgroup	Parameters	(–10–9) kb	(–9–8) kb	(–8–7) kb	(–7–6) kb	(–6–5) kb	(–5–4) kb	(–4–3) kb	(–3–2) kb	(–2–1) kb	(–1–0) kb	gDNA region
BIG	πBIG (10-3)	0.16	0.03	0.03	0.06	0.15	0.26	0.24	0.07	0.05	0.07	0.04
	Tajima’s DBIG	-0.48	-0.68	-0.63	-0.89	-1.29	-0.82	-1.56	-1.31	-1.53	-1	-1.36
CER	πCER (10-3)	0.88	0.18	0.24	0.45	1.01	1.11	1.49	0.41	0.73	0.41	0.23
	Tajima’s DCER	-0.08	-0.9	-0.69	0.01	0.02	0.54	-0.6	-0.09	0.46	0.07	0.05
PIM	πPIM (10-3)	1.35	0.51	0.83	1.09	2.46	0.6	2.92	0.99	2.92	0.55	0.3
	Tajima’s DPIM	0.49	0.05	0.89	1.69	1.9	-0.68	0.25	2.08	2.33	0.81	0.92
Nucleotide diversity (π) and Tajima’s D statistic were calculated from the SlbHLH59 sequences of in BIG (333 accessions), CER (141 accessions) and PIM (54 accessions) subgroup.
