# Supplementary material for: Genome-wide association analysis identifies a natural variation in basic helix-loop-helix transcription factor regulating ascorbate biosynthesis via D-mannose/L-galactose pathway in tomato
Source: PLoS Genet. 2019 May 8;15(5):e1008149. doi: 10.1371/journal.pgen.1008149 (PMC6527244; doi:10.1371/journal.pgen.1008149)
Supplement: S15 Table — (XLSX) [file pgen.1008149.s026.xlsx]

## Sheet: Sheet1
S15 Table. Primers used in this study
Primer name	Forward (5' to 3')	Reverse(5' to 3')	Gene ID	Purpose
SlbHLH59 for promoter sequencing	TGCAAAAACCTTACATATTTTCCTC	AGGTCCCTCAGAAGGGTTGT	Solyc09g065820	Sequencing
SlbHLH59 for conding region sequencing	AACAGCTCCGATCCAAGAAA	AGGAACCATCCACTGCAAGA	Solyc09g065820
SlSTP11 for promoter sequencing	TATGAATAAAAATTACCCTCCGAGAT	TTTCATCAAGTTCAAACATTGGTACG	Solyc06g054270
SlSTP11 for conding region sequencing	TCTTAGCTGTCCAATTAATAAATATCATCC	ATTGATAGTGGGATAGGGACTGTAGG	Solyc06g054270
SlbHLH59 for overexpression	CATTTGGAGAGGACACGCTCGAGGTTTCTGCTATGGCTAACAACCCTT	TCTCATTAAAGCAGGACTCTAGACTATGAAGGAGGATTTGTTTCTGGC	Solyc09g065820	Transgenic analysis
SlbHLH59 for RNAi	AAAAAGCAGGCTGTCAAGTCAGTTTACTGGAGTGGG	AGAAAGCTGGGTTATTGACACTGGGAACCAACTCTT	Solyc09g065820
35S for positive detection	CTATCCTTCGCAAGACCCTTC
SlbHLH59 for subcellular localization	ATATGGGATCTACTAGTGAATTCATGGCTAACAACCCTTCTGAGGG	TCGAGCCCGGGGGTACCGTCGACTGAAGGAGGATTTGTTTCTGGCTT	Solyc09g065820	Subcellular localization
SlbHLH59 for Y1H	ACGTACCAGATTACGCTCATATGATGGCTAACAACCCTTCTGAGG	TACGATTCATCTGCAGCTCGAGCTATGAAGGAGGATTTGTTTCTGG	Solyc09g065820	Yest one hybrid
PMM for Y1H	AGCTTGAATTCGAGCTCGGTACCCTGTGAAACCTAACTCATTATAA	ACATACAGAGCACATGCCTCGAGGTTCACAAAACTGAATGAAACAAATC	Solyc05g048760
PMI for Y1H	AGCTTGAATTCGAGCTCGGTACCTTGTTATTGGATTTTTGGTTC	ACATACAGAGCACATGCCTCGAGTTCCATTGCTGTAGAGTCACGC	Solyc02g086090
GME1 for Y1H	AGCTTGAATTCGAGCTCGGTACCACAAATTTATATGATAAAAAATAAG	ACATACAGAGCACATGCCTCGAGCAGATTCACTATGGAGATTGCCTT	Solyc01g097340
GMP1 for Y1H	AGCTTGAATTCGAGCTCGGTACCTAATCTTTGATGGAAGAATG	ACATACAGAGCACATGCCTCGAGATTTCAACCACAGAGATTTTCTTG	Solyc03g113790
GMP2 for Y1H	AGCTTGAATTCGAGCTCGGTACCAATTAATATTATATCATATAAAC	ACATACAGAGCACATGCCTCGAGTCTCAAAACTCCTGCTAATAATAAGAC	Solyc06g051270
GMP3 for Y1H	AGCTTGAATTCGAGCTCGGTACCTTAATTAATGTGTCAATTCAAAAT	ACATACAGAGCACATGCCTCGAGGTGAGTGTGTTTAGGGAGTTTGTTA	Solyc03g096730
GMP4 for Y1H	AGCTTGAATTCGAGCTCGGTACCTACACGGAGCTCAACTATTT	ACATACAGAGCACATGCCTCGAGACCATTTGCATCATGTCGAAT	Solyc09g011220
SlbHLH59 for LUC/RLU	GCCGCTCTAGAACTAGTGGATCCATGGCTAACAACCCTTCTGAGG	TTGGTACCGGGCCCCCCCTCGAGCTATGAAGGAGGATTTGTTTCTGG	Solyc09g065820	LUC/RLU activity
PMM for LUC/RLU	CACTATAGGGCGAATTGGGTACCCTGTGAAACCTAACTCATTATAA	TATGTTTTTGGCGTCTTCCATGGGTTCACAAAACTGAATGAAACAAATC	Solyc05g048760
GMP2 for LUC/RLU	CACTATAGGGCGAATTGGGTACCAATTAATATTATATCATATAAAC	TATGTTTTTGGCGTCTTCCATGGTCTCAAAACTCCTGCTAATAATAAGAC	Solyc06g051270
GMP3 for LUC/RLU	CACTATAGGGCGAATTGGGTACCTTAATTAATGTGTCAATTCAAAAT	TATGTTTTTGGCGTCTTCCATGGGTGAGTGTGTTTAGGGAGTTTGTTA	Solyc03g096730
P1	GCGTCGACTGCAAAAACCTTACATATTTTCCTC	TGCCATGGAGCAGAAACTATAAAGATTCA		Promoter activity
P2	ATTATATATTTTCTGTCCAAGTCTCTTTCTC ATTTTATACAATT	AATTGTATAAAATGAGAAAGAGACTTGGACAGAAAATATATAAT
P3	ATTATATATTTTCTGTCCAAGTCTCTTTCTCTCTTTCTC ATTTTATACAATT	AATTGTATAAAATGAGAAAGAGAGAAAGAGACTTGGACAGAAAATATATAAT
P4	TTTGTAATTCTAATGTTGTAAGATGGTAGATCGAAATGT	ACATTTCGATCTACCATCTTACAACATTAGAATTACAAA
P5	TTTGTAATTCTAATGCTGTAAGATGGTAGATCGAAATGT	ACATTTCGATCTACCATCTTACAGCATTAGAATTACAAA
P6	GAATAAAAATAATAATTTATTCCAAACTATAAAAAAACT	AGTTTTTTTATAGTTTGGAATAAATTATTATTTTTATTC
P7	GAATAAAAATAATAATTTATTTCAAACTATAAAAAAACT	AGTTTTTTTATAGTTTGAAATAAATTATTATTTTTATTC
P8	GAATAAAAATAATAATTTGTTCCAAACTATAAAAAAACT	AGTTTTTTTATAGTTTGGAACAAATTATTATTTTTATTC
P9	GAATAAAAATAATAATTTGTTTCAAACTATAAAAAAACT	AGTTTTTTTATAGTTTGAAACAAATTATTATTTTTATTC
SlbHLH59 for qPCR	5'-TGCAATgCAATTTCTTCAGTCTAA-3'	5'-GGATTTGTTTCTGGCTTAACAAGA-3'	Solyc09g065820	qRT-PCR
Actin for qPCR	GTCCTCTTCCAGCCATCCAT	ACCACTGAGCACAATGTTACCG	Solyc11g005330
GPI for qPCR	TGCTCTTCAAAAGCGTGTCC	CGGCAATAAGTGCTCTGTCA	Solyc04g076090
PMI for qPCR	TACATTGTGGTGGAACGAGGA	ACCCCATTTGGCAAGAACAG	Solyc02g086090
PMM for qPCR	TTTACCCTCCATTACATTGCTGA	TCTTCTTGACTACAGTTTCTCCCA	Solyc05g048760
GMP1 for qPCR	TGAAATCAAGGAAAATGCGG	ACCGACACGGATTCACCAAG	Solyc03g113790
GMP2 for qPCR	GCATTATCGGTTGGCACTCA	GGGTAAGACTACTCCACCATTGC	Solyc06g051270
GMP3 for qPCR	AAACCTGAAATCGTGATGTGAGA	TGAAGAAGAGGAGAACTGGAAAC	Solyc03g096730
GMP4 for qPCR	AGACAGAGCCTTTAGGCACAGC	GCCGTGGGACTTATGAAACAA	Solyc09g011220
GME1 for qPCR	AATCCGACTTCCGTGAGCC	CTGAGTTGCGACCACGGAC	Solyc01g097340
GME2 for qPCR	CCATCACATTCCAGGACCAGA	CGTAATCCTCAACCCATCCTT	Solyc04g077020
GGP1 for qPCR	GAAATCTGGTCTGTTCCTCTGTGA	TTCACACACCAACTCCACATTACA	Solyc06g073320
GGP2 for qPCR	CTGTTGTCTTGGTTGGAGGTTGT	AGCACAGTCAAAACACCAACAAA	Solyc02g091510
GP1 for qPCR	AGCCGCTACAAACCCTCATCT	TGTCCGCTTTCCATCTCCTAT	Solyc04g014800
GP2 for qPCR	GGTTAGGTCCCTTCGTATGTG	TTTCACAATCACAGCACCACC	Solyc11g012410
GalDH for qPCR	CTTCTTACTGAGGCTGGTGGTC	AACCTCTTTAACAGACTTCATCCC	Solyc01g106450
GLDH for qPCR	ATTGAGGTTCCCAAGGACATAG	ATGTTATTAGATAGGATGCGGTTT	Solyc10g079470
MIOX for qPCR	ACTACTCTTCCTTCTGCTGCTTTA	AATGTTGAGCCACTTCATGTTCT	Solyc12g008650
MDHAR1 for qPCR	GGTGATGTTGCCACTTTTCCTTT	CGACAGACTTCCCTTGCTCACT	Solyc09g009390
DHAR1 for qPCR	CCTACCTTCGTCTCATTTCCG	TGAACAAACATTCTGCCCATT	Solyc05g054760
AOBP for qPCR	GCTTTCTCCCATTGAACTCCAG	GCCAGCCACTTGCTCTTATTGT	Solyc06g069760
AO for qPCR	AGGATGGCTCAGAGTGTT	ATCAGGTAAGGCGTATGG	Solyc04g054690
cAPX for qPCR	TGGAGCCCATTAGGGAGCA	GCCAGGGTGAAAGGGAACAT	Solyc06g005150
tAPX for qPCR	CTTTCTTCAATGGCTTCTCTCACCG	CAACCTGGTAGCGAAACACATGGG	Solyc11g018550
SlSTP11 for qPCR	GCTAATTGGTTGCTTCGTTATCACT	ATGTTTCACAGCTTTAGCTTGTTCAC	Solyc06g054270
